# Supplementary material for: Experimental Investigation on the Morphology and Adhesion Mechanism of Leech Posterior Suckers
Source: PLoS One. 2015 Nov 4;10(11):e0140776. doi: 10.1371/journal.pone.0140776 (PMC4633047; doi:10.1371/journal.pone.0140776)
Supplement: S1 Dataset — (XLSX) [file pone.0140776.s001.xlsx]

## Sheet: Sheet1
NO.	Diameter of suckers/mm	Adsorption forces/N
1	4	1.65
2	4.2	1.7
3	4.2	1.85
4	4.9	2.55
5	5	2.4
6	5	2.6
7	5.7	4.3
8	5.9	4.1
9	6.1	4.5
10	7	5.7
11	7.1	5.6
12	7.3	6
