# Supplementary material for: Experimental Investigation on the Morphology and Adhesion Mechanism of Leech Posterior Suckers
Source: PLoS One. 2015 Nov 4;10(11):e0140776. doi: 10.1371/journal.pone.0140776 (PMC4633047; doi:10.1371/journal.pone.0140776)
Supplement: S2 Dataset — (XLSX) [file pone.0140776.s002.xlsx]

## Sheet: Sheet1
Time	Force	Force	Force	Force	Force	Force	Force	Force	Force	Force
sec	g	g	g	g	g	g	g	g	g	g
0	-2.9436	-2.11939	-2.35488	-3.17909	-2.70811	-2.35488	-2.23714	-2.70811	-2.35488	-2.70811
0.0025	-3.53232	-3.29683	-3.17909	-3.17909	-2.70811	-2.70811	-1.53067	-3.06135	-2.82586	-3.53232
0.005	-1.8839	-1.17744	-2.47263	-1.29518	-1.0597	-1.64842	0.117744	-1.29518	-1.41293	-2.70811
0.0075	2.23714	3.17909	1.41293	2.82586	2.70811	2.59037	4.59202	2.9436	3.06135	1.64842
0.01	4.70976	5.41623	4.23879	5.41623	5.18074	4.94525	6.00495	5.53397	6.24043	4.59202
0.0125	3.76781	3.88555	4.23879	3.65007	4.23879	4.0033	4.0033	4.12104	5.06299	4.0033
0.015	4.0033	3.17909	4.0033	2.70811	2.82586	2.82586	2.82586	3.41458	3.17909	3.53232
0.0175	2.47263	2.11939	2.47263	1.76616	1.17744	1.41293	1.29518	2.23714	2.00165	1.8839
0.02	0.941952	1.29518	1.53067	0.235488	1.0597	0.824208	1.53067	1.0597	1.64842	1.41293
0.0225	0	1.29518	-0.235488	0.117744	0.235488	-0.235488	1.8839	0.824208	-0.235488	0
0.025	-1.41293	0.235488	-1.41293	-0.117744	-0.117744	-0.353232	1.64842	0.117744	-0.235488	-0.941952
0.0275	0.470976	2.11939	0.824208	1.64842	2.47263	1.76616	3.06135	2.00165	1.29518	1.17744
0.03	2.35488	3.88555	1.41293	2.70811	3.06135	2.00165	3.29683	3.29683	2.70811	1.64842
0.0325	2.00165	2.82586	2.11939	2.11939	2.70811	2.47263	2.9436	2.9436	3.88555	2.82586
0.035	2.70811	2.70811	2.70811	2.00165	2.47263	2.47263	2.11939	3.29683	2.82586	3.06135
0.0375	1.64842	1.64842	1.17744	0.353232	0.235488	0.235488	0.706464	1.53067	1.29518	0.58872
0.04	0.58872	1.0597	1.29518	0	0.824208	0.58872	2.00165	0.470976	1.0597	0.824208
0.0425	0.470976	1.29518	0	0.58872	0.706464	-0.235488	1.76616	0.941952	0	0
0.045	-0.706464	0.470976	-1.17744	-0.235488	0.235488	-0.941952	1.8839	-0.117744	0.706464	-1.64842
0.0475	0.58872	1.64842	0	1.17744	2.00165	1.0597	3.53232	1.76616	1.41293	0.117744
0.05	1.76616	2.82586	0.235488	2.35488	2.11939	1.29518	2.70811	2.9436	1.8839	0.706464
0.0525	2.23714	2.47263	2.35488	1.76616	2.9436	2.11939	3.41458	2.47263	3.76781	2.23714
0.055	3.53232	3.41458	2.82586	2.59037	2.82586	2.47263	3.06135	3.41458	2.35488	2.9436
0.0575	1.41293	2.23714	1.29518	1.0597	1.29518	0.470976	2.00165	2.11939	2.11939	1.17744
0.06	0.706464	1.17744	1.8839	-0.235488	1.53067	0.58872	3.17909	1.29518	2.00165	1.0597
0.0625	0.824208	1.76616	0.470976	0.353232	0.941952	0.117744	3.29683	1.53067	0.117744	-0.117744
0.065	-0.470976	1.29518	-0.117744	0.117744	1.53067	0.58872	3.76781	0.824208	1.64842	-0.235488
0.0675	1.29518	2.59037	1.17744	1.41293	3.17909	2.23714	4.59202	2.23714	2.00165	1.64842
0.07	2.23714	3.76781	1.17744	2.11939	2.59037	1.53067	3.76781	2.70811	2.23714	1.29518
0.0725	2.23714	3.29683	2.35488	2.00165	3.17909	2.47263	4.23879	2.70811	3.76781	2.82586
0.075	2.9436	3.17909	2.35488	2.00165	2.70811	2.23714	3.29683	3.17909	2.59037	3.17909
0.0775	1.41293	1.8839	1.29518	-0.117744	0.58872	0	2.11939	1.53067	1.64842	0.941952
0.08	0.58872	1.0597	1.64842	-0.235488	1.0597	0.706464	3.17909	0.58872	0.941952	1.0597
0.0825	0.58872	1.76616	0.353232	0.353232	0.706464	0.235488	2.9436	0.824208	-0.353232	-0.117744
0.085	-0.235488	1.76616	0	0	1.53067	0.470976	4.23879	0.58872	1.41293	-0.470976
0.0875	1.41293	3.06135	0.706464	1.53067	2.9436	2.23714	5.76946	2.35488	1.76616	1.29518
0.09	2.23714	3.53232	0.824208	2.00165	2.70811	2.11939	4.12104	3.17909	2.23714	1.29518
0.0925	2.59037	3.29683	2.70811	1.8839	3.76781	2.70811	4.23879	2.59037	3.65007	2.82586
0.095	3.53232	4.23879	2.59037	2.59037	3.17909	2.47263	3.88555	3.17909	2.35488	3.17909
0.0975	1.76616	2.82586	1.53067	1.0597	1.53067	0.941952	3.06135	1.8839	2.23714	1.64842
0.1	1.29518	2.11939	2.00165	0.353232	2.00165	1.29518	3.88555	1.53067	1.64842	1.76616
0.1025	1.17744	3.17909	0.235488	1.0597	1.53067	0.941952	4.35653	2.11939	0.706464	0.706464
0.105	0	2.82586	0	0.941952	2.35488	1.64842	5.18074	2.00165	2.23714	0.824208
0.1075	1.76616	3.88555	1.41293	2.23714	3.88555	3.06135	5.76946	2.9436	2.82586	2.70811
0.11	2.23714	4.70976	1.17744	2.70811	3.53232	2.47263	4.59202	3.29683	2.9436	2.11939
0.1125	2.00165	3.76781	2.35488	1.8839	4.0033	2.82586	4.70976	3.65007	4.0033	2.9436
0.115	3.06135	3.88555	2.70811	1.53067	3.76781	2.35488	4.0033	4.35653	2.70811	3.06135
0.1175	2.00165	2.9436	1.76616	0.353232	2.11939	0.941952	3.17909	2.47263	2.23714	1.29518
0.12	1.17744	2.11939	1.64842	0.235488	2.47263	1.29518	4.0033	2.00165	1.8839	1.76616
0.1225	1.0597	3.06135	0.470976	1.0597	2.23714	0.58872	4.12104	2.00165	0.824208	0.706464
0.125	0.235488	3.06135	0.117744	0.470976	2.35488	0.706464	5.06299	1.53067	2.47263	0
0.1275	1.64842	4.12104	1.29518	2.23714	3.88555	2.35488	6.59367	3.53232	2.11939	1.64842
0.13	2.00165	4.94525	1.29518	2.47263	3.88555	2.23714	5.41623	4.35653	2.82586	1.76616
0.1325	2.23714	4.59202	3.06135	1.64842	4.47427	2.59037	5.53397	3.88555	4.12104	2.70811
0.135	3.65007	5.41623	3.17909	2.00165	3.88555	2.47263	4.70976	4.35653	2.59037	3.06135
0.1375	2.23714	4.23879	2.00165	0.941952	2.47263	0.941952	3.65007	3.41458	2.59037	1.76616
0.14	1.41293	3.17909	2.11939	0.117744	2.9436	1.41293	4.70976	2.82586	2.70811	1.8839
0.1425	1.64842	4.12104	0.824208	0.824208	2.47263	0.824208	5.29848	3.17909	1.17744	0.941952
0.145	1.0597	3.76781	1.0597	0.941952	3.06135	1.8839	5.8872	2.82586	2.70811	1.0597
0.1475	3.17909	5.41623	2.82586	2.11939	5.06299	3.65007	6.71141	4.23879	3.41458	2.82586
0.15	3.65007	6.24043	2.59037	2.70811	4.35653	2.9436	5.76946	4.47427	3.17909	2.70811
0.1525	2.9436	4.94525	3.17909	1.76616	4.23879	3.41458	5.65171	4.12104	4.35653	3.29683
0.155	3.65007	4.94525	3.41458	1.64842	3.88555	2.82586	4.59202	4.59202	2.82586	3.29683
0.1575	2.11939	4.12104	2.23714	0.235488	2.35488	1.17744	3.65007	3.06135	2.82586	1.76616
0.16	1.17744	3.76781	2.11939	0.117744	2.82586	1.8839	5.18074	2.70811	2.23714	2.35488
0.1625	1.76616	4.59202	1.0597	0.706464	2.47263	1.29518	5.06299	3.17909	1.41293	1.29518
0.165	1.29518	4.82751	0.470976	0.353232	3.29683	1.64842	6.00495	2.82586	3.06135	0.824208
0.1675	2.70811	6.00495	1.76616	2.11939	4.82751	3.29683	7.65336	4.47427	3.29683	2.70811
0.17	2.82586	6.24043	1.41293	2.47263	4.59202	2.82586	6.24043	5.18074	3.29683	2.70811
0.1725	3.06135	5.65171	3.29683	1.64842	5.29848	3.17909	6.35818	4.59202	4.35653	3.65007
0.175	4.35653	6.47592	3.53232	2.47263	4.82751	3.17909	5.76946	5.18074	2.9436	4.0033
0.1775	2.82586	5.41623	1.8839	1.0597	3.76781	1.8839	5.06299	3.76781	3.06135	2.47263
0.18	2.00165	4.82751	2.59037	0.353232	4.12104	1.76616	6.24043	3.29683	2.82586	2.59037
0.1825	2.23714	5.41623	1.17744	1.17744	3.53232	1.53067	6.35818	3.53232	1.17744	1.29518
0.185	0.941952	5.41623	1.17744	1.17744	4.70976	2.35488	7.18239	3.53232	2.82586	1.53067
0.1875	2.35488	7.06464	2.47263	2.59037	6.71141	3.88555	8.24208	5.41623	3.17909	3.29683
0.19	3.41458	8.0066	2.35488	2.9436	5.76946	3.41458	7.30013	5.53397	3.65007	2.82586
0.1925	2.82586	7.18239	3.41458	2.23714	5.76946	4.0033	7.06464	5.06299	4.70976	3.88555
0.195	3.88555	6.9469	3.65007	2.35488	5.41623	3.29683	6.35818	5.8872	3.53232	4.12104
0.1975	2.47263	5.8872	2.23714	0.58872	3.76781	1.41293	5.29848	4.23879	3.17909	2.23714
0.2	1.76616	5.29848	2.70811	0.58872	4.23879	2.00165	6.24043	3.17909	2.47263	2.82586
0.2025	2.23714	6.35818	1.76616	1.41293	4.35653	1.53067	6.24043	4.23879	1.76616	2.11939
0.205	1.41293	6.71141	1.29518	0.824208	4.82751	1.76616	7.30013	3.88555	3.76781	1.41293
0.2075	2.82586	7.88885	2.47263	2.35488	6.12269	3.53232	8.8308	5.8872	3.76781	2.9436
0.21	3.41458	8.8308	2.47263	2.82586	6.00495	3.29683	7.41788	6.59367	4.0033	2.82586
0.2125	3.41458	8.47757	4.12104	2.23714	6.82915	4.0033	7.18239	5.8872	5.29848	4.0033
0.215	4.23879	8.8308	4.12104	2.70811	6.47592	3.53232	6.82915	6.24043	3.53232	4.23879
0.2175	2.82586	7.65336	2.59037	0.941952	4.94525	1.76616	6.24043	4.94525	3.29683	2.59037
0.22	2.47263	6.71141	2.9436	0.117744	5.41623	2.35488	7.41788	4.94525	3.29683	2.82586
0.2225	2.35488	7.77111	1.64842	1.0597	4.70976	1.76616	8.0066	5.53397	2.00165	2.00165
0.225	1.29518	7.53562	1.64842	1.29518	5.29848	2.47263	8.47757	5.29848	3.53232	2.11939
0.2275	3.17909	8.8308	3.41458	2.82586	6.9469	4.35653	9.18404	6.82915	3.88555	3.88555
0.23	4.0033	9.77276	3.29683	3.41458	6.59367	4.12104	8.0066	7.18239	4.12104	3.53232
0.2325	3.53232	8.94855	4.0033	2.47263	6.82915	4.47427	8.24208	7.06464	5.29848	4.47427
0.235	4.23879	9.06629	4.0033	2.11939	6.71141	3.88555	7.41788	7.41788	3.65007	4.35653
0.2375	3.17909	8.12434	3.17909	0.706464	5.06299	2.23714	6.12269	5.65171	3.06135	2.35488
0.24	2.47263	7.88885	3.29683	0.824208	5.53397	2.9436	7.88885	4.94525	2.9436	3.06135
0.2425	2.59037	8.71306	2.35488	1.64842	4.94525	2.11939	7.88885	5.29848	2.11939	2.35488
0.245	2.00165	8.59532	1.8839	1.17744	5.41623	2.11939	8.94855	4.94525	3.76781	1.76616
0.2475	3.65007	10.126	3.06135	3.17909	6.59367	4.0033	10.126	6.82915	3.76781	3.41458
0.25	4.12104	10.9502	2.70811	3.41458	6.59367	4.23879	9.41952	7.88885	4.12104	3.41458
0.2525	4.23879	10.3615	4.47427	2.82586	7.18239	4.70976	9.30178	7.41788	5.29848	4.35653
0.255	5.06299	10.597	4.23879	3.06135	6.59367	4.35653	8.59532	7.77111	3.17909	4.82751
0.2575	3.41458	9.41952	2.9436	1.76616	5.18074	2.9436	7.41788	6.59367	3.29683	3.53232
0.26	2.9436	8.94855	3.53232	0.58872	6.00495	3.06135	8.59532	6.47592	3.53232	3.88555
0.2625	3.17909	9.8905	2.11939	1.53067	5.53397	2.47263	8.94855	6.59367	2.23714	2.47263
0.265	2.23714	9.77276	2.47263	1.41293	6.24043	3.41458	9.41952	6.24043	3.88555	2.35488
0.2675	3.88555	11.3034	4.23879	3.06135	8.35983	5.29848	10.4792	8.0066	4.47427	4.23879
0.27	4.70976	12.4809	3.76781	3.65007	7.77111	4.47427	9.65501	8.47757	4.59202	4.0033
0.2725	4.12104	11.6567	4.59202	2.70811	8.12434	4.94525	9.8905	8.35983	5.29848	4.59202
0.275	4.94525	11.5389	4.94525	2.35488	7.77111	4.59202	9.06629	9.06629	3.65007	5.06299
0.2775	3.76781	11.1857	3.88555	0.824208	6.12269	2.70811	8.0066	7.41788	3.29683	3.17909
0.28	3.17909	10.597	4.12104	0.58872	6.47592	3.06135	9.65501	6.82915	2.9436	3.76781
0.2825	3.53232	11.3034	3.17909	1.53067	6.24043	2.70811	9.8905	7.53562	2.23714	2.9436
0.285	2.70811	11.5389	2.82586	1.41293	6.9469	3.06135	10.8325	7.06464	4.12104	2.70811
0.2875	4.0033	13.0696	3.76781	3.29683	8.47757	4.70976	12.1276	8.94855	4.0033	4.23879
0.29	4.23879	13.7761	3.88555	3.76781	8.47757	4.47427	11.0679	9.65501	4.35653	3.88555
0.2925	4.70976	13.0696	5.41623	3.06135	9.06629	5.18074	10.8325	8.94855	5.29848	4.82751
0.295	5.8872	13.8938	5.53397	3.76781	8.8308	4.94525	10.2437	9.41952	3.76781	5.29848
0.2975	4.23879	12.4809	4.47427	2.11939	7.18239	3.65007	9.77276	8.35983	3.76781	4.0033
0.3	3.88555	11.8921	4.82751	1.0597	7.53562	3.65007	10.8325	8.0066	3.65007	3.88555
0.3025	4.23879	13.0696	3.53232	2.00165	6.71141	3.17909	11.3034	8.35983	2.35488	3.17909
0.305	3.17909	13.0696	3.06135	2.11939	7.53562	3.76781	12.1276	8.12434	3.88555	3.41458
0.3075	4.94525	14.4825	4.35653	3.41458	9.53727	5.65171	12.9518	9.77276	4.47427	5.29848
0.31	5.53397	15.66	4.0033	3.53232	9.30178	4.94525	12.1276	10.0082	4.70976	4.47427
0.3125	5.06299	15.3067	4.82751	2.82586	9.53727	5.53397	12.4809	9.77276	5.8872	5.41623
0.315	5.41623	15.7777	5.18074	2.9436	9.53727	5.18074	11.6567	10.3615	4.47427	5.8872
0.3175	3.76781	14.8358	4.12104	1.17744	7.77111	3.53232	10.7147	8.94855	3.76781	3.76781
0.32	3.53232	14.4825	4.35653	1.0597	8.24208	4.35653	11.8921	8.35983	3.29683	4.35653
0.3225	4.35653	15.189	3.29683	2.00165	8.12434	3.65007	12.2454	9.65501	2.47263	3.76781
0.325	4.0033	15.3067	2.82586	1.64842	8.35983	3.76781	13.1873	9.18404	4.23879	3.41458
0.3275	5.53397	16.8374	4.0033	3.06135	9.41952	5.53397	14.8358	10.8325	4.59202	5.06299
0.33	6.00495	17.6616	4.35653	3.53232	9.53727	5.41623	13.5406	11.5389	4.94525	4.70976
0.3325	5.8872	17.4261	6.12269	2.82586	10.3615	6.00495	13.3051	11.3034	6.00495	5.8872
0.335	6.35818	18.1326	6.00495	3.17909	9.65501	5.53397	12.7164	11.7744	4.0033	6.00495
0.3375	4.94525	17.0729	4.82751	2.00165	8.0066	4.12104	11.7744	10.597	3.65007	4.35653
0.34	4.47427	16.8374	5.29848	1.53067	8.8308	4.59202	12.9518	10.126	3.76781	4.47427
0.3425	4.59202	18.2503	3.88555	2.59037	8.59532	4.12104	13.6583	10.8325	2.9436	3.53232
0.345	3.29683	18.1326	3.65007	2.23714	9.18404	4.70976	14.247	10.3615	4.59202	3.88555
0.3475	5.18074	19.5455	5.65171	3.41458	11.1857	6.47592	15.3067	12.0099	5.29848	5.41623
0.35	6.35818	21.0762	5.41623	4.12104	10.8325	6.00495	14.718	12.5986	6.12269	4.94525
0.3525	5.76946	20.1342	6.12269	3.29683	11.0679	6.9469	14.8358	12.1276	6.9469	6.24043
0.355	6.59367	20.252	6.35818	3.29683	10.597	6.35818	14.1293	12.9518	5.06299	6.59367
0.3575	5.53397	19.6633	5.53397	1.76616	9.18404	4.70976	12.8341	11.4212	4.47427	5.06299
0.36	4.70976	19.4278	5.8872	2.00165	9.77276	5.41623	14.3648	10.8325	3.88555	5.76946
0.3625	4.82751	20.723	4.59202	2.82586	9.41952	4.70976	14.6003	11.7744	3.17909	4.94525
0.365	4.12104	20.723	4.12104	2.47263	10.2437	4.82751	15.0712	11.4212	4.82751	4.35653
0.3675	5.65171	22.3714	5.65171	4.12104	12.1276	6.82915	16.4842	13.1873	5.06299	5.8872
0.37	6.24043	23.5488	5.53397	4.82751	12.2454	6.59367	15.7777	14.1293	5.53397	5.8872
0.3725	6.59367	22.8423	6.71141	3.53232	12.8341	7.18239	15.7777	13.4228	6.59367	6.47592
0.375	7.41788	23.6666	6.82915	4.0033	12.2454	7.06464	15.3067	13.7761	4.94525	6.9469
0.3775	6.00495	22.8423	5.53397	2.82586	10.8325	5.65171	14.718	12.5986	4.94525	5.29848
0.38	5.18074	22.3714	5.76946	1.76616	11.5389	5.65171	16.0132	12.2454	4.70976	5.41623
0.3825	5.53397	23.6666	4.12104	2.47263	10.8325	5.06299	16.3664	12.5986	3.65007	4.23879
0.385	4.70976	23.7843	4.23879	2.35488	11.3034	5.8872	16.9551	12.3631	5.18074	4.47427
0.3875	6.47592	25.4327	6.12269	3.88555	13.4228	7.88885	18.1326	14.0115	5.8872	6.47592
0.39	7.06464	26.4924	6.12269	4.47427	13.3051	7.18239	17.0729	14.247	6.47592	6.00495
0.3925	6.82915	25.9037	7.18239	3.53232	13.3051	7.65336	17.4261	14.1293	7.18239	7.06464
0.395	7.53562	26.1392	7.53562	3.41458	13.0696	7.30013	16.4842	14.8358	5.76946	7.18239
0.3975	6.12269	25.6682	6.59367	2.35488	11.8921	5.76946	15.5422	13.6583	5.06299	5.41623
0.4	5.53397	25.5505	6.59367	2.23714	12.3631	6.24043	16.9551	12.9518	4.47427	5.8872
0.4025	6.00495	26.3747	5.65171	2.9436	12.2454	5.8872	16.9551	13.4228	3.41458	5.18074
0.405	5.29848	26.8456	5.53397	2.82586	12.9518	6.24043	17.7794	13.4228	5.53397	4.94525
0.4075	6.82915	28.6118	6.59367	4.23879	14.3648	8.0066	19.5455	15.4245	5.76946	6.71141
0.41	7.41788	29.436	6.59367	4.59202	14.247	8.0066	18.4858	15.7777	6.24043	6.71141
0.4125	7.65336	28.8473	8.35983	3.88555	14.9535	8.71306	18.4858	15.66	7.30013	7.77111
0.415	8.71306	29.6715	8.35983	4.70976	14.6003	8.47757	18.1326	15.7777	6.00495	8.35983
0.4175	6.9469	28.8473	7.06464	3.29683	13.1873	6.82915	17.3084	14.718	5.53397	6.82915
0.42	6.59367	28.1408	7.53562	2.47263	13.6583	6.71141	18.3681	14.718	5.29848	6.9469
0.4225	6.9469	29.6715	6.12269	3.29683	12.8341	6.35818	18.7213	14.718	4.12104	6.00495
0.425	6.12269	30.1425	6.00495	3.29683	13.6583	7.18239	19.4278	14.8358	5.8872	5.8872
0.4275	7.53562	31.6731	7.77111	4.47427	15.5422	9.06629	20.8407	16.4842	6.47592	7.41788
0.43	8.47757	32.7328	7.41788	4.70976	15.189	8.47757	20.0165	16.7197	6.59367	7.06464
0.4325	7.65336	32.1441	8.71306	4.12104	15.66	9.06629	20.4875	16.7197	7.30013	8.12434
0.435	8.35983	32.7328	8.71306	4.23879	15.66	9.06629	19.8987	17.3084	5.8872	8.35983
0.4375	7.18239	31.7909	7.65336	2.82586	14.1293	7.41788	18.4858	15.8954	5.65171	6.59367
0.44	6.71141	31.4377	7.88885	2.82586	14.6003	8.24208	19.8987	15.5422	5.18074	6.9469
0.4425	7.18239	32.2619	7.06464	3.76781	14.3648	7.06464	20.1342	16.4842	4.47427	6.47592
0.445	6.47592	32.7328	6.71141	3.53232	14.8358	7.53562	21.1939	16.4842	6.35818	6.24043
0.4475	8.12434	34.2635	8.24208	4.82751	16.1309	9.65501	22.9601	18.2503	6.24043	7.77111
0.45	8.8308	35.5587	8.35983	5.41623	16.0132	9.53727	21.6649	19.0745	6.47592	7.77111
0.4525	9.06629	35.2055	9.8905	4.35653	17.1906	10.2437	21.5472	18.7213	7.53562	8.8308
0.455	9.8905	35.7942	9.77276	4.70976	16.9551	10.0082	21.0762	18.839	6.12269	9.18404
0.4575	8.35983	34.3813	8.35983	3.41458	15.4245	8.35983	20.3697	17.5439	5.76946	7.65336
0.46	7.41788	33.7925	8.94855	2.70811	16.2487	8.35983	21.4294	17.0729	5.8872	7.65336
0.4625	7.77111	35.2055	7.53562	3.76781	16.2487	7.65336	21.7826	17.6616	5.06299	6.71141
0.465	6.9469	35.7942	7.41788	3.76781	16.9551	8.35983	22.4891	17.7794	6.35818	6.9469
0.4675	9.06629	37.4426	9.30178	5.06299	19.4278	10.597	23.3133	19.31	6.82915	8.71306
0.47	9.8905	39.091	9.06629	5.8872	19.31	10.126	22.2536	20.0165	7.41788	8.47757
0.4725	9.06629	38.7378	10.2437	5.18074	19.1923	10.8325	22.7246	19.8987	8.0066	9.41952
0.475	10.0082	39.2088	10.597	5.06299	19.1923	10.3615	21.7826	20.4875	6.47592	9.53727
0.4775	8.71306	38.62	9.53727	3.65007	17.8971	8.8308	20.8407	18.9568	6.00495	8.0066
0.48	8.12434	38.62	9.77276	3.41458	18.3681	9.65501	22.3714	18.7213	6.00495	8.59532
0.4825	8.35983	39.6797	8.47757	4.12104	18.1326	9.18404	22.9601	19.4278	5.18074	7.77111
0.485	8.0066	40.1507	8.35983	4.12104	18.7213	9.53727	23.5488	19.4278	6.82915	7.41788
0.4875	9.77276	41.6814	9.77276	5.53397	20.1342	11.4212	25.315	21.3117	7.18239	9.30178
0.49	10.126	42.8588	10.0082	6.24043	20.0165	11.3034	24.1375	22.2536	7.41788	9.30178
0.4925	10.2437	42.3879	11.3034	5.18074	20.9584	11.8921	24.1375	21.6649	8.24208	10.126
0.495	11.6567	42.9766	11.4212	5.76946	20.9584	11.7744	23.4311	21.7826	6.59367	10.2437
0.4975	10.2437	42.3879	10.2437	4.35653	19.5455	10.4792	22.7246	21.0762	6.59367	8.71306
0.5	9.77276	42.0346	10.2437	3.41458	20.0165	10.4792	24.373	20.9584	6.82915	8.94855
0.5025	10.126	43.3298	8.94855	4.47427	19.5455	9.77276	24.4908	21.3117	5.76946	8.0066
0.505	9.41952	43.8008	9.06629	4.82751	20.6052	10.8325	25.315	21.3117	7.06464	8.24208
0.5075	11.3034	45.6847	11.0679	6.47592	22.9601	12.7164	26.3747	23.0778	7.88885	10.126
0.51	11.6567	47.3331	10.8325	6.71141	22.7246	12.3631	25.4327	23.4311	8.47757	9.77276
0.5125	11.3034	46.8621	12.2454	6.12269	23.4311	13.0696	25.6682	23.1956	9.06629	10.597
0.515	12.1276	47.0976	12.9518	6.00495	23.4311	12.8341	25.1972	23.7843	7.30013	11.0679
0.5175	10.7147	46.2734	11.5389	4.70976	22.0181	11.4212	24.0198	22.7246	7.06464	9.41952
0.52	10.0082	46.3912	11.6567	4.70976	22.4891	12.1276	25.7859	22.3714	6.59367	9.8905
0.5225	10.597	47.8041	10.9502	5.76946	22.1359	11.5389	26.0214	23.1956	6.12269	9.30178
0.525	10.2437	48.1573	10.597	5.53397	23.0778	11.8921	26.8456	22.8423	8.47757	8.59532
0.5275	12.0099	49.5702	11.8921	7.30013	24.7263	13.7761	28.1408	24.7263	8.8308	10.8325
0.53	12.5986	50.3945	11.8921	7.53562	24.373	13.6583	27.3166	25.6682	9.06629	10.8325
0.5325	12.5986	50.0412	13.6583	6.59367	25.6682	14.6003	27.1989	24.9617	9.41952	11.8921
0.535	13.7761	50.9832	14.0115	7.06464	25.7859	14.718	26.9634	25.6682	7.41788	12.2454
0.5375	12.1276	50.3945	12.3631	5.29848	24.2553	12.9518	26.1392	24.7263	6.9469	10.597
0.54	11.8921	50.159	12.5986	4.59202	24.9617	13.0696	27.3166	24.4908	6.9469	10.597
0.5425	12.5986	51.8074	11.4212	5.8872	24.7263	12.7164	27.6699	25.4327	6.24043	9.77276
0.545	11.6567	52.1606	11.6567	6.12269	25.6682	13.4228	28.4941	25.4327	8.0066	10.2437
0.5475	13.5406	53.809	13.3051	7.41788	27.9053	15.0712	29.6715	26.6102	8.8308	12.2454
0.55	14.247	55.3397	13.1873	8.12434	28.0231	14.718	28.4941	27.0811	9.41952	11.7744
0.5525	13.8938	55.222	14.6003	7.53562	28.3763	15.5422	28.8473	26.8456	10.4792	12.5986
0.555	14.4825	55.6929	15.189	7.53562	28.4941	15.66	28.3763	27.4344	9.06629	13.0696
0.5575	12.9518	55.1042	14.1293	6.00495	27.0811	14.0115	27.3166	26.2569	8.24208	11.3034
0.56	12.7164	55.6929	14.6003	6.24043	27.6699	14.9535	28.8473	25.9037	7.77111	11.7744
0.5625	13.5406	57.2236	13.7761	7.30013	27.5521	14.3648	29.2005	27.0811	6.82915	10.9502
0.565	12.9518	57.9301	13.5406	6.9469	28.2586	14.3648	30.4957	27.4344	8.8308	10.8325
0.5675	14.6003	59.5785	14.8358	8.0066	30.0247	16.3664	31.7909	29.2005	8.71306	12.7164
0.57	15.189	60.8737	14.4825	8.59532	30.0247	16.3664	30.8489	30.0247	9.41952	12.9518
0.5725	15.4245	60.8737	16.2487	8.12434	31.2022	17.0729	30.6135	29.7892	10.597	14.247
0.575	16.2487	61.6979	16.1309	8.71306	31.0844	16.9551	30.1425	29.907	9.18404	14.247
0.5775	14.6003	60.9914	15.4245	7.30013	29.5538	15.66	29.3183	28.7295	8.94855	12.8341
0.58	14.3648	60.8737	16.1309	6.71141	30.6135	15.8954	30.8489	28.6118	9.06629	13.0696
0.5825	14.718	62.8753	14.6003	7.88885	30.378	15.5422	31.0844	29.2005	8.24208	12.1276
0.585	14.0115	63.2286	14.6003	7.77111	31.3199	16.6019	31.7909	29.3183	9.65501	12.2454
0.5875	16.2487	64.877	16.3664	8.94855	33.4393	18.4858	33.2038	31.2022	9.77276	14.3648
0.59	17.3084	66.8786	15.8954	9.77276	33.6748	17.8971	32.1441	31.6731	10.3615	14.247
0.5925	16.7197	66.7609	16.9551	9.18404	34.028	18.9568	32.7328	31.5554	11.1857	15.189
0.595	17.7794	67.1141	17.5439	8.94855	34.1458	18.4858	32.1441	32.4974	9.65501	15.189
0.5975	16.4842	66.7609	16.3664	7.65336	32.8506	16.9551	30.8489	31.4377	9.65501	13.6583
0.6	15.8954	66.6431	16.8374	7.65336	33.6748	17.6616	32.4974	31.0844	9.41952	14.1293
0.6025	16.2487	68.1738	16.0132	8.8308	33.4393	16.9551	33.0861	31.6731	8.59532	13.3051
0.605	15.8954	68.7625	15.8954	8.47757	34.1458	17.4261	34.028	30.6135	10.7147	12.9518
0.6075	17.6616	70.7642	17.1906	10.3615	36.3829	19.5455	35.5587	31.5554	10.7147	14.9535
0.61	18.2503	72.0594	17.1906	10.8325	36.3829	19.0745	34.7345	32.0264	11.0679	15.189
0.6125	18.839	71.8239	18.6036	9.65501	37.3249	19.8987	34.6168	31.4377	12.0099	16.0132
0.615	19.781	72.7658	19.0745	10.597	37.4426	20.0165	34.028	32.3796	10.2437	16.4842
0.6175	18.6036	72.7658	17.7794	9.53727	35.9119	18.6036	33.5571	31.7909	10.2437	15.189
0.62	18.0148	72.8836	18.2503	8.71306	36.7361	18.9568	35.2055	31.9086	10.2437	15.3067
0.6225	18.2503	74.6497	17.1906	9.65501	36.6184	18.4858	35.441	32.7328	9.06629	14.718
0.625	17.7794	75.5917	17.3084	9.65501	37.4426	19.31	36.6184	33.3216	10.597	15.189
0.6275	20.1342	77.4756	19.1923	11.0679	39.9152	21.3117	37.9136	35.441	11.3034	16.9551
0.63	20.9584	79.4772	19.0745	11.5389	39.9152	20.6052	36.9716	35.7942	11.6567	16.4842
0.6325	20.723	79.0063	20.3697	10.7147	40.504	21.7826	37.5604	35.5587	12.5986	17.5439
0.635	21.9004	79.8305	20.8407	10.9502	40.7394	22.0181	36.8539	36.8539	10.9502	17.7794
0.6375	20.8407	79.7127	19.6633	9.65501	39.9152	20.3697	36.2652	35.9119	10.7147	16.3664
0.64	20.3697	79.9482	19.8987	9.65501	40.3862	20.9584	37.6781	35.441	10.2437	16.7197
0.6425	20.8407	81.7144	19.31	10.4792	40.2685	20.723	37.6781	36.7361	9.30178	15.8954
0.645	20.6052	82.7741	19.4278	10.4792	41.3282	21.1939	38.7378	37.0894	11.3034	15.8954
0.6475	22.3714	85.0112	20.723	12.0099	43.2121	23.1956	40.3862	38.8555	11.7744	17.5439
0.65	23.3133	86.5419	21.3117	12.4809	43.3298	23.0778	39.3265	39.6797	12.0099	17.6616
0.6525	23.5488	86.4241	23.0778	11.3034	44.625	23.7843	39.3265	39.3265	12.9518	18.9568
0.655	24.7263	87.8371	23.3133	11.8921	44.7427	23.902	38.9733	39.7975	11.6567	19.5455
0.6575	23.1956	87.4838	22.0181	10.7147	43.0943	22.4891	38.3846	38.8555	11.3034	17.7794
0.66	23.0778	87.7193	22.6069	10.3615	43.8008	22.8423	39.3265	38.7378	11.0679	18.0148
0.6625	23.6666	89.6032	21.3117	11.6567	43.5653	22.3714	39.9152	39.3265	10.126	17.4261
0.665	23.1956	90.4274	21.4294	11.8921	44.625	23.0778	40.9749	39.3265	11.5389	18.0148
0.6675	25.4327	92.4291	23.1956	13.0696	47.2154	24.9617	42.3879	40.7394	12.3631	19.8987
0.67	26.4924	94.313	22.8423	13.7761	47.4509	24.844	41.3282	40.7394	13.4228	19.5455
0.6725	26.2569	94.313	24.0198	13.0696	48.3928	25.9037	41.7991	40.504	14.1293	20.4875
0.675	27.4344	95.6082	24.7263	13.4228	48.1573	26.0214	41.4459	41.5636	12.7164	20.9584
0.6775	26.4924	95.6082	23.5488	12.0099	47.2154	24.6085	40.033	40.6217	12.2454	19.0745
0.68	26.2569	96.1969	24.373	12.2454	48.0396	25.6682	41.7991	40.2685	11.5389	19.6633
0.6825	27.3166	98.3163	23.7843	13.6583	47.8041	25.315	42.2701	41.7991	10.9502	19.31
0.685	27.0811	99.4937	24.0198	13.4228	48.746	25.6682	43.4476	41.9169	13.0696	18.9568
0.6875	28.8473	101.731	25.4327	14.718	50.6299	28.0231	45.2137	43.683	13.0696	20.723
0.69	29.907	103.497	26.1392	15.4245	50.8654	28.2586	44.5073	44.625	13.3051	20.9584
0.6925	29.6715	103.379	27.7876	14.718	52.0429	28.8473	44.625	45.096	14.6003	21.9004
0.695	30.1425	104.203	27.9053	15.189	51.9251	28.8473	44.0363	45.8024	12.7164	22.1359
0.6975	28.965	103.497	27.1989	14.0115	50.8654	27.7876	43.3298	44.9782	12.7164	20.4875
0.7	28.965	103.262	27.5521	13.3051	51.9251	28.1408	44.8605	44.9782	12.9518	21.0762
0.7025	29.5538	105.028	26.3747	14.3648	51.9251	27.6699	45.6847	45.8024	12.3631	20.723
0.705	29.0828	105.616	26.4924	14.4825	52.9848	28.7295	46.7444	46.0379	13.6583	21.0762
0.7075	31.6731	107.383	28.4941	15.8954	55.222	30.7312	48.0396	48.2751	14.3648	23.0778
0.71	33.0861	109.855	28.4941	16.4842	55.9284	30.6135	47.2154	49.217	14.6003	22.7246
0.7125	33.0861	109.973	30.0247	15.8954	56.7526	31.5554	47.6863	49.217	15.66	23.7843
0.715	34.1458	110.679	30.8489	15.7777	56.8704	31.7909	47.2154	50.3945	13.7761	24.2553
0.7175	33.2038	111.15	30.2602	14.8358	55.8107	30.2602	46.5089	49.0993	13.5406	22.7246
0.72	32.9683	111.975	30.7312	14.9535	56.3994	31.3199	48.5105	49.0993	13.3051	23.6666
0.7225	33.4393	114.212	29.7892	15.7777	56.0462	31.2022	48.9815	50.2767	12.3631	22.8423
0.725	33.5571	115.86	30.1425	15.7777	57.1059	31.7909	49.9235	50.6299	14.6003	22.7246
0.7275	35.6764	118.686	31.7909	17.6616	59.2253	33.9103	51.8074	52.6316	15.189	24.6085
0.73	36.1474	120.688	32.2619	18.0148	59.4607	34.1458	51.1009	53.809	15.3067	24.6085
0.7325	36.5007	121.159	34.028	17.3084	60.7559	34.6168	51.2187	53.6913	16.3664	25.5505
0.735	37.4426	122.807	34.3813	18.0148	61.2269	34.499	50.7477	54.5155	14.9535	25.9037
0.7375	36.5007	123.278	33.5571	16.9551	59.814	32.8506	50.159	53.6913	14.8358	24.7263
0.74	36.5007	123.984	34.028	16.1309	60.8737	33.2038	51.9251	53.809	14.718	25.1972
0.7425	37.5604	126.222	33.0861	17.4261	60.6382	32.9683	52.0429	54.28	13.7761	24.2553
0.745	37.5604	127.752	33.5571	17.7794	61.6979	34.2635	52.9848	54.5155	15.189	24.6085
0.7475	40.1507	130.225	35.6764	19.1923	64.406	36.6184	54.6332	56.3994	16.0132	26.9634
0.75	41.4459	132.58	35.7942	19.781	64.6415	36.6184	53.6913	57.1059	16.6019	26.6102
0.7525	41.5636	133.286	37.3249	18.7213	65.4657	38.1491	54.0445	56.9881	17.0729	27.7876
0.755	43.0943	134.581	38.2668	18.9568	65.5834	38.2668	53.809	58.401	15.7777	28.6118
0.7575	42.8588	135.052	37.5604	17.7794	65.1125	36.7361	53.1026	57.4591	15.66	26.8456
0.76	42.9766	135.994	38.3846	17.7794	66.0544	37.9136	54.751	57.2236	15.3067	27.3166
0.7625	43.8008	138.232	37.7958	19.1923	66.2899	37.7958	55.1042	58.7543	14.3648	26.8456
0.765	44.0363	140.115	37.7958	19.31	67.9383	38.62	55.9284	59.343	16.6019	27.0811
0.7675	45.8024	142.941	39.091	21.1939	70.2932	40.9749	58.0478	61.6979	16.7197	28.8473
0.77	47.0976	145.296	39.7975	21.5472	70.5287	41.4459	57.3414	63.1108	16.9551	28.8473
0.7725	47.9218	146.003	41.6814	20.6052	71.9416	42.7411	57.2236	63.1108	18.0148	30.1425
0.775	49.217	147.533	42.2701	21.4294	72.1771	42.8588	57.1059	63.5818	16.6019	30.6135
0.7775	48.5105	148.24	41.5636	20.252	70.7642	41.6814	56.7526	62.7576	16.3664	29.3183
0.78	48.6283	149.182	42.6233	19.5455	71.7061	42.3879	58.2833	62.9931	16.3664	29.5538
0.7825	50.0412	152.008	41.6814	21.1939	71.9416	42.0346	58.872	64.1705	15.7777	29.0828
0.785	50.2767	154.009	42.1524	21.1939	73.0013	42.9766	60.1672	64.7592	17.4261	29.7892
0.7875	53.3381	156.364	44.3895	22.6069	75.9449	45.4492	61.4624	66.9964	17.8971	31.9086
0.79	55.3397	159.308	44.625	23.3133	76.4159	45.5669	60.7559	68.0561	18.4858	31.9086
0.7925	56.1639	160.485	46.3912	22.7246	77.4756	46.8621	61.3446	68.0561	19.6633	33.2038
0.795	57.4591	162.369	47.2154	22.8423	77.8288	47.2154	61.4624	69.469	17.8971	33.3216
0.7975	56.9881	163.782	46.6266	21.4294	77.2401	46.0379	60.8737	68.6448	17.4261	31.9086
0.8	57.1059	164.959	47.0976	21.9004	78.182	47.0976	62.4043	68.8803	17.1906	32.6151
0.8025	58.1656	167.785	46.6266	23.3133	78.4175	46.9799	62.9931	70.6464	16.6019	32.6151
0.805	58.872	170.14	46.6266	23.1956	79.7127	47.8041	63.935	71.1174	18.7213	32.8506
0.8075	61.9334	173.437	48.8638	25.0795	81.8321	50.2767	65.7012	73.0013	18.9568	34.7345
0.81	63.5818	176.027	49.688	25.6682	82.4208	50.8654	65.1125	74.4142	19.1923	34.97
0.8125	64.877	177.205	51.6896	24.844	84.187	52.0429	65.1125	74.8852	20.3697	36.1474
0.815	67.2319	179.677	52.5138	25.0795	84.658	52.7493	65.1125	75.7094	18.9568	36.0297
0.8175	67.4673	180.619	52.0429	23.902	83.8338	52.0429	64.6415	75.3562	18.3681	34.8522
0.82	68.2915	182.15	53.1026	23.4311	85.1289	52.7493	66.5254	76.0627	18.7213	35.6764
0.8225	69.3512	185.565	52.3961	24.844	85.3644	52.5138	67.4673	77.1224	18.0148	35.3232
0.825	69.7045	187.92	53.1026	24.9617	86.4241	53.809	68.6448	77.7111	19.4278	35.9119
0.8275	72.6481	190.981	55.5752	26.8456	88.5435	56.2817	70.0577	80.3014	20.1342	38.3846
0.83	74.6497	194.395	56.1639	27.6699	88.5435	56.8704	69.2335	81.3611	20.9584	38.3846
0.8325	76.0627	196.162	58.1656	26.6102	89.3677	58.2833	69.8222	81.8321	22.1359	39.4443
0.835	78.2998	198.399	59.6962	26.9634	90.1919	58.872	69.8222	83.3628	20.4875	40.033
0.8375	79.0063	200.047	59.343	25.9037	90.0742	57.9301	68.998	83.0096	20.4875	38.8555
0.84	79.9482	202.284	60.285	25.9037	91.0162	58.9898	71.2352	83.4805	20.3697	39.7975
0.8425	81.5966	205.817	60.1672	27.0811	91.4871	59.343	71.8239	85.1289	19.5455	39.562
0.845	83.0096	209.231	60.8737	27.0811	93.1355	60.6382	73.0013	86.0709	21.7826	39.6797
0.8475	85.8354	213.117	62.9931	28.965	95.8437	63.464	74.7675	88.5435	22.0181	41.6814
0.85	87.7193	216.531	64.0528	29.5538	96.3146	63.935	74.1788	90.3097	22.3714	42.1524
0.8525	89.25	218.651	65.9367	28.6118	97.963	65.7012	74.532	90.5452	23.5488	43.3298
0.855	91.8404	221.241	66.9964	29.3183	98.6695	66.6431	74.4142	91.2516	22.2536	43.8008
0.8575	92.1936	223.36	66.7609	28.3763	97.963	66.1722	74.4142	91.1339	22.1359	42.6233
0.86	93.6065	225.244	67.7028	27.9053	99.2582	67.3496	76.4159	91.7226	22.2536	43.2121
0.8625	95.8437	229.365	67.4673	29.3183	99.847	67.4673	77.1224	93.2533	21.3117	42.7411
0.865	97.6098	232.662	68.6448	29.436	101.378	69.3512	78.653	94.784	22.6069	43.5653
0.8675	101.849	236.43	71.5884	31.0844	104.792	72.5303	80.1837	97.963	23.4311	46.0379
0.87	104.557	241.022	72.4126	31.9086	105.734	73.4723	79.595	99.7292	24.373	46.0379
0.8725	105.499	243.612	74.6497	31.3199	107.029	75.3562	80.4192	100.436	25.6682	47.5686
0.875	106.912	246.792	76.2981	31.7909	107.736	76.4159	80.4192	102.202	24.0198	48.6283
0.8775	107.147	249.617	75.9449	30.7312	107.5	75.9449	79.8305	102.32	24.0198	47.5686
0.88	108.442	252.208	77.3578	30.9667	108.796	77.5933	81.9499	102.908	23.4311	48.5105
0.8825	111.386	256.329	77.9466	32.3796	109.502	78.2998	82.8918	105.263	22.4891	48.3928
0.885	114.094	260.685	79.124	32.3796	111.386	79.7127	84.3047	106.676	24.4908	48.746
0.8875	118.333	265.513	81.5966	33.7925	113.858	82.4208	85.9532	109.502	25.1972	50.9832
0.89	121.159	269.869	82.8918	34.1458	114.565	83.5983	85.3644	111.15	25.7859	51.4541
0.8925	124.102	273.166	85.3644	33.5571	116.684	85.4822	85.9532	111.621	26.9634	53.1026
0.895	127.752	277.052	86.7774	34.3813	117.626	85.7177	86.0709	112.446	25.9037	53.6913
0.8975	129.047	280.349	86.8951	33.2038	117.038	84.3047	86.0709	112.092	25.5505	52.6316
0.9	131.167	283.41	88.308	32.8506	118.804	84.5402	88.1903	112.799	26.0214	53.2203
0.9025	134.228	288.591	88.4258	34.6168	119.51	84.8935	89.0145	114.447	25.5505	52.8671
0.905	136.936	293.065	89.8387	34.7345	120.923	87.1306	90.3097	115.86	27.1989	53.9268
0.9075	141.411	298.246	92.6646	36.3829	123.984	90.5452	91.8404	118.921	27.5521	56.5171
0.91	145.532	303.544	93.9598	37.3249	125.162	92.5468	90.7807	120.923	28.3763	56.8704
0.9125	148.475	306.723	96.5501	36.5007	127.046	95.4904	92.0758	122.218	29.436	58.6365
0.915	152.361	310.373	98.5518	36.7361	128.223	97.3743	91.9581	124.455	28.0231	59.343
0.9175	154.009	314.141	98.905	35.5587	128.223	97.7276	91.3694	125.633	28.4941	58.1656
0.92	156.482	317.791	100.318	35.6764	129.989	100.2	93.4888	127.046	28.4941	59.4607
0.9225	160.132	323.443	101.378	37.2071	130.931	101.966	94.784	129.872	27.5521	59.814
0.925	163.782	329.801	102.555	37.5604	133.051	103.85	96.4324	131.52	29.5538	60.0495
0.9275	168.727	336.277	105.616	39.4443	135.877	107.265	98.3163	134.346	30.0247	62.5221
0.93	173.084	342.164	107.5	40.3862	137.172	109.031	97.8453	136.936	30.6135	63.3463
0.9325	177.205	346.992	110.562	39.6797	139.409	111.739	98.3163	137.878	32.0264	64.6415
0.935	181.326	352.172	112.328	40.1507	140.586	113.388	98.3163	139.409	30.0247	65.5834
0.9375	184.269	356.647	113.034	39.2088	140.233	113.976	98.434	139.527	29.0828	64.9947
0.94	188.273	361.592	115.271	39.091	142.117	115.742	100.553	140.351	28.965	66.0544
0.9425	192.865	368.303	115.86	40.7394	143.412	117.038	101.849	142.353	28.4941	65.5834
0.945	196.986	374.779	117.626	40.8572	145.178	119.746	103.262	144.001	30.378	66.6431
0.9475	203.344	380.902	121.159	42.3879	148.828	123.984	105.028	147.533	30.8489	69.469
0.95	209.467	388.673	123.278	43.2121	150.712	126.222	104.674	149.77	32.1441	70.0577
0.9525	214.412	394.796	126.575	42.5056	152.479	129.636	105.616	150.595	33.0861	71.7061
0.955	219.357	400.565	129.047	42.7411	154.245	132.109	105.499	152.714	31.4377	72.6481
0.9575	223.243	406.806	129.989	41.6814	154.716	133.169	105.381	153.538	31.4377	71.4706
0.96	227.246	412.928	132.344	42.1524	156.482	135.877	107.736	154.833	32.2619	72.8836
0.9625	232.662	420.582	134.11	43.3298	157.659	138.114	109.149	157.895	31.6731	72.8836
0.965	238.196	428.942	136.583	43.9185	159.896	141.175	110.679	160.132	34.2635	73.8255
0.9675	245.379	437.184	140.233	45.8024	162.958	145.649	112.799	163.664	35.0877	76.7691
0.97	251.972	445.308	142.588	46.3912	164.842	148.828	112.446	166.843	35.441	77.5933
0.9725	258.33	452.49	146.238	45.6847	167.079	152.243	112.799	168.727	36.3829	79.4772
0.975	264.924	459.555	148.828	46.6266	168.727	155.069	112.328	170.258	35.5587	80.5369
0.9775	270.929	466.62	150.359	45.8024	168.963	156.717	112.092	170.847	35.6764	79.9482
0.98	277.64	474.273	153.185	45.3315	170.964	159.661	114.447	172.024	36.2652	81.0079
0.9825	284.587	483.104	154.716	46.9799	172.613	161.898	115.742	174.143	35.9119	80.6547
0.985	290.946	491.699	157.424	47.4509	174.85	165.784	117.273	176.381	37.9136	82.3031
0.9875	298.481	500.177	162.016	49.217	178.853	171.082	119.275	180.384	38.9733	85.5999
0.99	306.606	510.067	165.077	50.159	180.973	175.321	118.568	183.327	40.033	86.0709
0.9925	314.141	518.309	168.963	49.4525	183.563	180.031	119.51	185.329	41.3282	88.1903
0.995	322.501	526.787	172.495	49.8057	185.682	184.034	119.51	188.744	40.1507	89.25
0.9975	330.154	535.971	174.379	49.3348	186.389	186.271	118.804	191.334	40.6217	88.1903
1	337.808	544.566	177.323	49.5702	188.155	190.157	121.159	194.042	40.504	89.0145
1.0025	346.992	554.339	180.266	51.3364	190.157	193.924	122.454	198.281	40.2685	89.3677
1.005	357.353	565.76	183.563	51.6896	192.982	197.928	123.984	201.578	43.0943	90.0742
1.0075	368.892	577.064	188.273	53.3381	196.75	203.462	126.457	205.817	43.9185	93.0178
1.01	380.196	588.838	192.512	53.9268	198.399	208.054	126.928	210.055	44.2718	94.4307
1.0125	391.263	599.317	197.104	53.3381	201.107	212.881	127.988	213.234	45.4492	96.6679
1.015	402.567	609.561	200.989	54.28	203.226	217.591	128.694	217.002	44.5073	97.8453
1.0175	413.635	620.747	203.815	53.5735	203.933	221.006	129.283	219.946	44.625	97.7276
1.02	425.292	631.579	207.583	53.1026	206.288	225.598	131.285	223.243	45.2137	99.1405
1.0225	437.89	643.824	210.997	55.1042	208.878	230.307	132.109	227.952	45.4492	99.7292
1.025	451.195	656.776	214.647	55.5752	211.704	235.841	133.639	232.309	47.9218	101.613
1.0275	465.089	669.139	220.299	57.1059	216.178	242.906	135.406	237.607	48.746	104.557
1.03	479.807	682.091	225.009	58.0478	219.004	249.029	135.523	241.375	49.8057	106.205
1.0325	494.29	694.219	230.543	57.3414	221.948	255.505	136.583	244.319	50.8654	108.678
1.035	508.654	705.993	235.606	57.8123	224.538	261.627	137.29	248.322	48.5105	110.208
1.0375	523.019	718.945	238.903	57.1059	225.951	265.984	137.643	252.208	47.5686	109.737
1.04	536.913	731.191	243.612	57.6946	228.188	271.4	140.469	256.093	46.9799	111.386
1.0425	553.044	745.673	248.558	59.343	230.778	277.994	142.235	261.745	46.6266	112.328
1.045	570.352	762.393	253.738	59.814	233.84	284.352	144.236	267.044	49.688	113.741
1.0475	587.778	777.228	260.45	62.0511	237.49	291.887	146.827	272.577	51.4541	117.038
1.05	605.204	792.771	266.337	62.6398	240.433	298.952	147.18	278.347	52.7493	118.686
1.0525	623.102	807.489	273.048	61.8156	243.612	305.546	149.064	283.174	54.5155	121.276
1.055	640.645	820.676	279.171	62.6398	245.967	312.61	150.124	288.002	53.2203	122.572
1.0575	658.896	835.63	284.705	61.9334	246.909	319.557	151.537	292.005	53.1026	123.16
1.06	677.852	850.348	290.828	62.1689	249.617	326.975	154.833	296.715	53.9268	125.044
1.0625	697.987	867.42	296.009	63.935	251.855	334.746	157.071	302.131	54.3978	125.751
1.065	718.474	885.318	301.543	64.5237	255.151	343.106	160.25	307.312	56.7526	127.87
1.0675	739.079	901.919	309.549	66.5254	260.097	352.643	163.193	313.435	58.2833	131.638
1.07	761.451	920.758	316.614	67.9383	263.629	362.181	164.253	318.262	60.1672	133.286
1.0725	782.762	938.302	324.032	67.3496	267.044	371.365	166.255	322.736	61.8156	136.465
1.075	803.132	954.787	331.332	67.7028	269.987	380.784	167.432	328.035	60.9914	138.585
1.0775	824.679	973.39	336.983	67.3496	271.753	388.791	168.021	333.333	62.1689	138.938
1.08	844.814	991.64	343.93	67.3496	274.697	397.386	171.318	338.514	63.3463	140.94
1.0825	866.714	1011.66	351.584	68.8803	277.876	407.394	173.79	344.99	63.6995	142.47
1.085	891.087	1034.38	359.119	69.469	281.644	417.874	176.263	351.113	66.7609	144.59
1.0875	915.695	1055.93	368.657	71.7061	286.707	429.766	179.206	357.706	68.4093	148.24
1.09	941.128	1078.54	377.723	72.4126	290.592	441.187	180.502	365.007	69.3512	150.595
1.0925	966.443	1100.2	386.907	71.8239	294.596	452.137	182.268	371.247	71.4706	153.656
1.095	990.934	1120.33	396.091	73.0013	298.128	463.912	183.327	377.723	71.1174	155.893
1.0975	1017.78	1142.94	404.333	72.4126	300.483	476.157	184.74	383.963	72.5303	156.953
1.1	1044.27	1165.31	413.164	72.5303	304.368	487.814	187.92	391.146	73.59	159.308
1.1025	1071.35	1188.51	421.524	74.532	307.783	500.765	190.274	399.035	75.1207	160.838
1.105	1099.85	1213.23	430.708	75.5917	311.786	514.306	193.1	407.277	78.2998	163.782
1.1075	1127.63	1236.08	442.011	77.4756	318.027	529.26	196.397	416.932	80.066	168.139
1.11	1157.42	1261.39	452.961	78.7708	322.501	544.684	197.221	425.645	81.8321	170.611
1.1125	1186.39	1285.88	463.676	78.2998	326.857	559.873	199.223	432.709	84.0693	174.143
1.115	1213.94	1308.73	474.979	79.0063	330.861	575.297	200.871	440.716	83.716	176.969
1.1175	1243.02	1334.63	484.635	78.8885	333.804	589.073	202.167	449.076	85.0112	178.029
1.12	1270.11	1358.88	494.878	79.124	337.454	602.85	205.581	457.553	86.4241	180.502
1.1225	1299.19	1384.91	506.535	80.6547	341.811	618.745	208.289	467.797	87.7193	182.386
1.125	1332.27	1415.4	518.309	81.4789	346.756	634.287	211.468	478.041	91.6049	184.976
1.1275	1364.18	1443.9	531.379	83.5983	352.29	650.183	214.647	488.52	94.0775	188.979
1.13	1397.5	1472.86	544.684	84.3047	356.882	665.489	215.943	499.235	95.8437	192.158
1.1325	1430.35	1501.83	557.518	84.3047	361.827	678.088	217.709	509.361	98.3163	195.926
1.135	1462.38	1528.2	571.059	85.5999	366.655	691.393	219.475	519.016	98.7873	199.341
1.1375	1497	1558.46	583.775	84.8935	370.305	705.287	221.359	528.553	100.553	201.225
1.14	1530.91	1587.43	596.491	85.1289	375.015	720.005	225.362	538.679	102.908	204.639
1.1425	1565.41	1617.33	609.679	87.3661	379.96	738.137	228.423	549.511	104.792	207.347
1.145	1601.32	1649.36	623.455	88.0725	385.023	757.094	232.191	561.05	108.325	211.115
1.1475	1634.99	1678.21	638.644	89.9565	391.734	778.641	235.841	573.178	111.15	216.06
1.15	1671.02	1710.23	654.186	91.4871	397.857	802.779	236.901	584.599	114.212	219.357
1.1525	1706.7	1742.61	669.257	91.2516	403.273	826.328	239.02	595.667	118.097	224.185
1.155	1740.85	1773.23	685.153	91.8404	409.043	851.407	240.904	607.442	119.51	227.952
1.1575	1777.23	1807.61	699.4	91.3694	413.164	875.78	242.2	619.569	121.983	230.19
1.16	1811.14	1839.63	714.706	91.9581	418.227	900.506	245.85	631.697	124.809	234.311
1.1625	1846.7	1873.07	732.133	93.842	424.585	928.412	249.029	645.237	126.81	237.725
1.165	1885.55	1911.22	749.323	94.5485	431.061	955.375	252.208	659.013	131.52	241.611
1.1675	1921.7	1945.25	768.162	96.9034	438.008	983.752	255.976	672.319	134.699	247.263
1.17	1960.2	1980.93	787.943	97.8453	444.366	1014.13	257.977	686.683	137.996	252.09
1.1725	1998.12	2016.6	806.311	97.6098	450.371	1041.68	260.45	700.577	141.999	257.388
1.175	2033.09	2048.28	825.739	98.6695	456.14	1070.88	262.687	713.529	144.001	261.863
1.1775	2071.24	2083.72	844.343	97.963	461.203	1101.14	265.042	726.599	147.298	265.513
1.18	2108.21	2117.63	862.475	98.434	467.326	1130.46	269.398	739.668	150.83	270.34
1.1825	2145.89	2152.48	881.196	100.907	474.155	1161.78	273.166	753.915	154.598	274.461
1.185	2186.15	2190.51	899.094	101.849	480.631	1192.51	277.169	769.34	160.132	279.878
1.1875	2223.6	2224.66	919.699	104.086	488.756	1225.01	281.173	784.764	164.842	286.825
1.19	2264.22	2262.33	941.364	105.734	496.998	1259.86	283.057	800.777	170.022	292.594
1.1925	2304.13	2300.6	961.969	105.852	503.827	1292.12	285.883	815.731	175.556	298.834
1.195	2341.34	2335.34	983.398	106.558	511.245	1326.03	288.591	830.802	178.618	304.251
1.1975	2381.73	2374.43	1003.18	106.441	517.25	1359.12	290.946	847.404	183.092	308.254
1.2	2413.64	2411.75	1023.08	107.265	523.372	1390.91	295.42	864.124	188.037	313.788
1.2025	2426.47	2450.37	1045.57	109.502	530.201	1427.88	299.659	882.256	192.512	319.204
1.205	2419.88	2494.05	1068.06	110.562	536.913	1463.79	303.309	900.86	199.576	325.091
1.2075	2387.26	2534.56	1092.66	112.917	543.742	1499	307.665	918.639	205.934	332.627
1.21	2333.8	2578.01	1117.63	113.858	551.042	1523.73	310.373	937.949	211.822	339.221
1.2125	2271.28	2621.22	1140	114.094	557.871	1521.84	313.788	956.67	218.415	346.285
1.215	2203.93	2660.66	1163.9	115.742	565.407	1490.4	316.614	973.979	223.243	352.526
1.2175	2133.99	2705.17	1186.86	115.742	572.825	1436.12	320.028	992.7	228.777	357.942
1.22	2067.59	2747.91	1208.52	116.684	580.36	1372.66	325.091	1010.48	235.253	364.418
1.2225	2002.12	2790.89	1231.49	119.392	589.309	1306.02	329.801	1029.91	241.964	370.305
1.225	1938.18	2837.98	1253.74	120.452	598.375	1243.26	334.393	1051.34	250.677	377.37
1.2275	1878.96	2881.43	1278.35	122.807	609.443	1182.5	339.574	1072.77	257.977	385.73
1.23	1817.85	2928.29	1304.84	124.573	620.629	1121.98	342.4	1095.02	265.748	393.265
1.2325	1757.09	2975.27	1330.04	124.926	630.284	1064.99	346.05	1115.51	273.99	401.507
1.235	1699.16	3018.72	1357.35	126.222	640.174	1007.06	350.053	1136.11	280.466	409.161
1.2375	1639.23	3067.23	1383.14	126.693	649.241	950.901	353.232	1159.07	288.355	415.519
1.24	1580.24	3111.74	1407.87	127.635	657.718	898.623	358.295	1181.56	296.95	423.054
1.2425	1521.72	3158.01	1436.71	130.343	668.197	847.757	363.005	1204.76	305.193	430.708
1.245	1463.91	3211.12	1464.38	131.756	679.03	800.306	367.597	1229.25	315.436	438.479
1.2475	1409.51	3259.16	1493.7	134.581	690.333	752.267	372.66	1251.85	325.327	447.663
1.25	1354.29	3305.78	1523.96	135.994	701.284	704.698	376.428	1276.23	335.335	455.669
1.2525	1301.54	3334.28	1551.51	136.465	711.763	659.838	380.313	1300.01	345.579	463.794
1.255	1250.68	3332.51	1581.77	138.232	723.302	614.506	384.081	1322.74	355.116	471.683
1.2575	1198.52	3297.3	1610.03	139.173	734.134	571.883	387.731	1347.11	364.889	478.63
1.26	1148.59	3234.55	1636.41	140.469	744.967	531.261	393.736	1370.42	375.368	486.518
1.2625	1100.44	3163.08	1665.73	143.765	757.918	492.406	399.741	1394.91	386.671	494.407
1.265	1053.22	3085.6	1693.28	145.532	770.87	456.611	405.746	1422.23	399.388	503.591
1.2675	1008.71	3010.83	1722.83	148.358	785.824	422.937	411.751	1448.13	412.104	513.835
1.27	963.853	2937.48	1755.21	150.477	801.955	391.028	415.636	1475.45	424.703	523.726
1.2725	919.934	2860.83	1786.06	151.183	816.319	360.65	420.229	1501.83	438.008	533.969
1.275	877.546	2789.12	1819.62	152.479	831.508	331.096	424.938	1526.79	450.724	544.095
1.2775	835.159	2714.12	1851.05	153.185	845.285	302.131	428.824	1555.05	463.912	552.573
1.28	795.008	2642.18	1881.08	155.069	858.119	275.286	434.711	1582.13	477.805	562.463
1.2825	755.799	2576.95	1916.4	158.013	874.485	251.501	440.716	1611.21	492.052	573.296
1.285	718.474	2509.6	1949.84	159.896	889.91	228.777	446.839	1642.53	508.183	584.599
1.2875	682.915	2446.25	1983.63	163.076	905.452	208.407	453.432	1670.32	524.667	597.433
1.29	648.063	2380.9	2019.9	165.077	921.583	190.039	458.495	1701.28	540.681	610.032
1.2925	614.624	2313.08	2052.16	166.019	935.712	171.671	464.029	1731.19	557.4	622.277
1.295	581.302	2248.56	2086.07	168.492	951.49	154.716	469.21	1758.39	573.414	634.405
1.2975	547.863	2180.74	2119.39	169.316	967.15	138.702	474.391	1788.18	588.956	645.591
1.3	516.308	2117.51	2150.71	171.2	982.81	123.16	481.22	1816.91	606.5	657.483
1.3025	485.93	2057.93	2185.68	174.85	1000.94	109.973	487.931	1846.93	625.339	669.257
1.305	456.847	1994.58	2218.77	176.969	1017.54	98.1985	494.996	1880.02	644.884	682.562
1.3075	429.413	1936.65	2254.56	180.384	1035.91	87.9548	502.885	1910.4	664.547	697.163
1.31	402.567	1879.78	2293.77	183.327	1057.46	79.0063	508.772	1943.25	684.564	711.645
1.3125	376.31	1821.5	2329.21	184.269	1076.06	69.3512	515.012	1974.57	704.934	726.481
1.315	350.642	1766.87	2367.48	186.271	1095.96	61.5801	520.9	2003.42	725.068	740.375
1.3175	327.093	1709.76	2403.98	187.684	1115.04	53.2203	525.963	2036.27	745.673	752.855
1.32	303.662	1654.77	2439.07	189.686	1132.23	45.3315	533.145	2068.41	767.102	765.69
1.3225	281.055	1602.38	2480.4	193.218	1153.3	40.033	541.152	2100.91	788.885	779.819
1.325	261.745	1548.92	2519.13	195.808	1173.44	34.6168	548.216	2135.88	811.492	793.948
1.3275	242.906	1499	2559.99	199.576	1194.4	30.7312	556.105	2167.43	835.512	808.431
1.33	225.362	1449.08	2602.73	202.52	1216.53	27.9053	563.405	2201.58	859.885	822.324
1.3325	208.996	1398.09	2640.53	204.168	1235.84	23.7843	570.705	2234.31	883.787	835.63
1.335	191.923	1348.88	2682.44	207.23	1257.74	20.3697	577.535	2264.1	908.042	850.112
1.3375	176.145	1297.89	2722.36	208.996	1279.52	16.9551	584.481	2298.25	931.473	864.948
1.34	161.192	1248.91	2744.73	211.468	1300.72	13.4228	593.43	2330.15	956.435	880.137
1.3425	146.591	1201.7	2741.91	215.472	1325.68	11.6567	602.496	2363.24	982.927	895.679
1.345	134.464	1153.66	2708	218.297	1348.99	10.126	611.563	2399.86	1009.54	912.87
1.3475	122.336	1110.09	2649.95	222.065	1374.9	9.18404	620.393	2433.53	1037.56	931.238
1.35	111.504	1067.11	2580.83	225.362	1403.39	9.06629	627.811	2469.45	1065.23	950.194
1.3525	101.495	1022.96	2509.95	227.482	1427.88	7.30013	635.229	2503.59	1092.43	968.68
1.355	90.4274	980.572	2438.83	230.307	1454.96	6.82915	643.824	2536.32	1121.16	987.637
1.3575	81.0079	937.125	2368.3	232.544	1480.75	5.06299	652.538	2574.94	1149.77	1005.42
1.36	71.7061	895.561	2297.66	235.488	1503.83	2.9436	662.664	2611.21	1179.44	1023.2
1.3625	63.1108	857.059	2226.78	239.609	1532.2	2.9436	672.79	2648.18	1209.7	1042.51
1.365	57.6946	820.794	2160.84	243.259	1559.28	1.53067	682.562	2682.09	1240.2	1062.29
1.3675	50.9832	786.53	2098.08	247.969	1586.6	1.29518	692.335	2691.39	1273.17	1082.66
1.37	45.9202	751.678	2036.62	251.501	1615.68	2.35488	701.99	2679.97	1305.19	1103.26
1.3725	42.0346	716.708	1978.92	253.856	1641.35	1.0597	711.41	2637.94	1336.87	1122.45
1.375	36.1474	682.327	1917.34	257.388	1670.43	0.824208	721.182	2572.47	1369.01	1141.65
1.3775	31.5554	648.299	1856	259.508	1699.28	-0.117744	731.073	2502.53	1398.56	1161.07
1.38	26.8456	616.272	1796.07	263.04	1725.89	-1.8839	742.023	2427.18	1430.12	1180.27
1.3825	22.3714	586.012	1733.66	268.103	1757.92	-1.64842	753.562	2355.71	1464.03	1201.46
1.385	20.4875	557.283	1675.97	272.106	1787.94	-2.00165	765.101	2290.12	1497.94	1222.65
1.3875	17.7794	530.79	1618.86	277.169	1819.26	-1.53067	776.875	2221.83	1533.97	1244.79
1.39	16.2487	504.769	1560.82	281.644	1854.7	-0.58872	787.119	2158.01	1568.7	1268.1
1.3925	14.9535	479.218	1507.36	284.587	1885.67	-1.76616	797.48	2092.66	1603.44	1291.3
1.395	11.6567	453.668	1452.02	288.237	1919.35	-1.29518	809.608	2025.79	1640.06	1314.85
1.3975	10.0082	428.588	1397.5	291.652	1951.96	-2.11939	821.029	1963.97	1675.62	1336.87
1.4	7.53562	405.04	1345.34	295.655	1981.16	-3.88555	833.628	1901.21	1712.82	1358.3
1.4025	5.18074	383.375	1292.83	301.425	2017.07	-3.17909	847.286	1841.05	1751.68	1382.43
1.405	5.8872	364.065	1243.73	306.135	2050.04	-3.53232	859.767	1783.35	1789.47	1405.98
1.4075	5.06299	344.872	1196.75	312.139	2082.66	-2.9436	872.366	1722.6	1829.98	1429.88
1.41	4.94525	325.445	1150.95	316.849	2118.8	-1.76616	884.847	1664.08	1869.07	1454.96
1.4125	4.94525	306.841	1106.68	320.97	2150.12	-2.59037	897.21	1606.62	1906.86	1477.69
1.415	2.70811	287.531	1061.46	325.916	2184.86	-2.70811	909.926	1547.27	1945.96	1500.88
1.4175	2.11939	269.398	1018.02	330.272	2217.94	-3.29683	922.642	1490.99	1981.87	1524.43
1.42	0.824208	253.385	976.451	335.571	2233.6	-5.18074	937.478	1434.59	2020.49	1546.69
1.4225	-1.17744	237.961	935.476	342.4	2225.13	-4.82751	953.609	1380.55	2061.23	1571.18
1.425	0.235488	224.773	897.21	347.816	2181.09	-5.06299	968.916	1329.33	2099.97	1595.79
1.4275	0.235488	212.175	859.649	354.056	2111.15	-4.0033	984.34	1278.11	2140.7	1621.57
1.43	0.706464	199.812	822.442	360.179	2034.26	-2.59037	999.176	1229.37	2180.97	1649.12
1.4325	1.0597	188.39	786.53	365.124	1953.84	-2.70811	1013.07	1180.27	2220.89	1675.14
1.435	-0.58872	175.91	750.618	370.423	1873.19	-1.64842	1028.49	1130.58	2263.39	1701.4
1.4375	-0.824208	164.959	715.531	375.486	1796.66	-2.59037	1044.15	1084.19	2304.6	1726.25
1.44	-2.11939	154.716	681.032	381.02	1719.89	-4.35653	1060.64	1038.5	2346.99	1747.44
1.4425	-3.29683	145.061	647.475	387.849	1643.59	-3.65007	1078.3	995.997	2389.85	1770.28
1.445	-1.64842	137.996	615.33	394.796	1573.53	-4.0033	1094.78	954.669	2429.41	1790.77
1.4475	-2.00165	130.46	585.07	402.449	1503.24	-3.53232	1111.27	910.868	2472.39	1810.43
1.45	-1.53067	122.454	556.458	408.925	1435.77	-1.76616	1128.46	867.774	2513.84	1831.74
1.4525	-0.706464	115.389	528.553	414.459	1371.72	-2.47263	1144.47	824.915	2554.1	1851.88
1.455	-2.11939	106.912	500.883	421.288	1303.07	-2.23714	1160.96	782.88	2596.85	1875.9
1.4575	-2.23714	99.1405	474.391	427.175	1237.96	-2.9436	1178.03	743.436	2638.06	1902.86
1.46	-2.9436	93.371	448.605	434.005	1174.14	-4.47427	1196.52	705.876	2683.03	1929
1.4625	-4.0033	87.2483	424.232	442.364	1109.5	-4.0033	1216.88	670.552	2731.31	1959.14
1.465	-2.59037	83.4805	401.743	449.782	1050.98	-4.35653	1236.67	637.584	2777.82	1990.11
1.4675	-2.82586	79.3595	380.431	457.789	992.347	-3.88555	1257.27	606.264	2827.98	2022.02
1.47	-2.11939	75.003	359.944	465.56	935.712	-2.11939	1277.05	575.533	2876.02	2056.99
1.4725	-1.17744	71.4706	339.456	472.507	883.316	-2.70811	1295.18	544.448	2923	2089.01
1.475	-2.59037	66.4076	319.675	479.925	830.096	-2.11939	1315.32	514.424	2974.33	2121.63
1.4775	-2.59037	62.5221	300.012	486.872	780.525	-2.59037	1336.28	485.105	3022.96	2152.36
1.48	-3.88555	58.9898	280.466	494.525	732.368	-3.88555	1357	457.553	3072.41	2179.68
1.4825	-4.82751	55.222	263.04	503.356	684.328	-3.29683	1379.49	432.592	3118.22	2212.06
1.485	-3.17909	54.3978	246.203	512.658	641.47	-4.0033	1400.33	409.161	3143.41	2243.38
1.4875	-3.29683	51.5719	230.778	522.195	599.67	-3.41458	1421.76	386.436	3145.3	2274.23
1.49	-2.59037	48.8638	217.473	530.908	558.931	-1.41293	1443.54	363.594	3113.62	2307.31
1.4925	-1.53067	47.0976	203.344	538.915	521.017	-2.59037	1463.91	340.751	3056.16	2336.87
1.495	-3.06135	43.4476	189.332	548.099	483.104	-2.47263	1486.17	319.44	2990.93	2368.66
1.4975	-3.17909	40.7394	175.792	557.4	447.663	-2.9436	1508.54	297.657	2918.05	2401.27
1.5	-3.65007	38.9733	161.898	566.938	414.93	-4.0033	1531.85	278.229	2844.7	2430.94
1.5025	-4.70976	36.6184	150.124	578.241	385.023	-3.65007	1557.64	260.803	2776.99	2464.62
1.505	-3.41458	36.0297	138.938	588.603	357.235	-3.88555	1582.48	244.083	2708.47	2496.64
1.5075	-3.29683	35.0877	129.047	599.082	331.096	-3.06135	1607.44	229.248	2641.71	2526.67
1.51	-2.35488	33.6748	120.57	610.032	306.606	-1.8839	1632.52	214.176	2577.06	2548.33
1.5125	-1.41293	33.0861	111.386	619.922	283.645	-2.47263	1655.25	198.516	2509.6	2541.98
1.515	-2.82586	29.6715	102.908	629.931	261.863	-1.8839	1680.68	184.152	2446.13	2503.36
1.5175	-2.70811	28.2586	94.5485	640.057	241.729	-2.11939	1705.99	169.434	2383.61	2441.54
1.52	-3.88555	26.8456	85.4822	650.654	222.183	-3.65007	1730.96	156.246	2320.97	2371.6
1.5225	-5.41623	25.1972	79.0063	662.428	204.992	-2.70811	1759.1	145.061	2262.69	2300.84
1.525	-3.53232	25.9037	72.1771	674.791	189.097	-3.06135	1785.12	133.993	2202.17	2233.6
1.5275	-3.65007	25.4327	66.5254	686.919	174.497	-2.47263	1811.37	123.984	2141.29	2166.73
1.53	-2.9436	24.2553	62.9931	699.4	161.427	-0.941952	1838.81	113.741	2083.72	2099.85
1.5325	-2.11939	24.373	57.5768	710.703	148.593	-1.8839	1864.48	103.497	2023.9	2036.15
1.535	-3.53232	21.6649	52.9848	722.242	136.701	-1.8839	1891.56	94.313	1965.85	1970.68
1.5375	-3.65007	19.8987	48.5105	734.016	125.515	-2.59037	1918.4	84.5402	1908.75	1908.87
1.54	-4.23879	19.0745	42.9766	746.851	115.389	-4.23879	1946.31	76.5336	1850.23	1849.99
1.5425	-5.29848	17.0729	38.9733	761.333	107.265	-3.65007	1977.04	70.1755	1796.77	1789.71
1.545	-3.53232	18.2503	35.0877	775.227	99.4937	-3.65007	2006.95	63.2286	1743.79	1733.07
1.5475	-3.29683	18.0148	32.1441	789.121	93.2533	-2.9436	2036.85	58.5188	1691.63	1676.56
1.55	-2.59037	17.6616	30.4957	803.603	87.7193	-1.41293	2067.82	53.1026	1641.59	1619.1
1.5525	-2.00165	17.7794	27.1989	816.79	81.4789	-2.00165	2095.84	46.7444	1588.96	1564.7
1.555	-3.65007	15.4245	25.0795	829.86	75.7094	-1.53067	2126.81	41.7991	1537.62	1508.54
1.5575	-3.29683	14.6003	22.3714	843.872	70.4109	-2.35488	2158.01	35.5587	1487.7	1454.37
1.56	-4.70976	14.0115	18.3681	857.883	64.406	-3.76781	2188.63	30.6135	1438.6	1402.57
1.5625	-5.65171	12.7164	17.3084	872.837	60.1672	-3.29683	2221.71	27.1989	1392.68	1350.41
1.565	-3.53232	14.4825	15.189	888.614	56.5171	-3.53232	2251.97	23.4311	1346.17	1300.25
1.5675	-3.76781	14.0115	13.5406	904.274	53.3381	-3.06135	2283.17	21.4294	1300.01	1251.62
1.57	-3.17909	13.1873	13.7761	919.817	50.5122	-1.41293	2316.38	18.1326	1255.15	1204.76
1.5725	-1.64842	13.6583	11.7744	934.064	46.6266	-2.00165	2346.29	14.247	1207.7	1160.96
1.575	-2.82586	11.3034	10.7147	949.017	43.2121	-1.76616	2377.72	11.4212	1161.55	1118.69
1.5775	-3.06135	10.2437	9.30178	965.148	39.562	-2.47263	2409.4	6.71141	1116.57	1078.54
1.58	-3.76781	9.8905	6.35818	981.632	35.5587	-3.53232	2441.42	4.0033	1071.82	1038.62
1.5825	-4.35653	9.06629	5.53397	999.882	33.9103	-3.06135	2477.22	2.82586	1030.5	998.823
1.585	-3.17909	9.8905	4.59202	1018.13	31.5554	-3.53232	2511.95	0.824208	990.227	962.675
1.5875	-3.17909	10.0082	4.12104	1035.79	29.7892	-2.82586	2546.8	0.58872	950.312	927.47
1.59	-2.59037	9.8905	5.41623	1054.4	29.6715	-1.41293	2581.54	-1.0597	911.457	893.442
1.5925	-1.53067	10.2437	4.23879	1071.82	27.0811	-2.11939	2611.33	-3.76781	871.895	860.003
1.595	-3.17909	7.88885	4.0033	1088.9	25.315	-1.8839	2632.52	-5.29848	833.039	826.799
1.5975	-3.17909	7.30013	3.06135	1106.79	22.7246	-2.47263	2632.17	-8.0066	795.832	793.948
1.6	-4.12104	7.18239	0.706464	1124.46	19.6633	-4.12104	2603.32	-9.65501	760.156	762.628
1.6025	-4.94525	6.35818	1.29518	1143.29	18.7213	-3.41458	2553.63	-9.77276	726.599	733.074
1.605	-3.17909	7.77111	0.235488	1163.43	17.6616	-3.88555	2492.76	-9.8905	693.748	705.522
1.6075	-3.41458	7.65336	0.117744	1183.09	16.8374	-3.41458	2428.24	-7.30013	661.486	679.148
1.61	-2.70811	7.18239	1.64842	1202.87	16.9551	-1.41293	2364.54	-4.47427	629.931	653.597
1.6125	-1.41293	7.65336	0.470976	1222.3	15.189	-2.35488	2299.54	-2.82586	597.904	628.4
1.615	-2.70811	5.53397	0.353232	1242.2	14.1293	-2.23714	2237.96	-1.17744	566.938	603.438
1.6175	-2.9436	4.70976	0	1263.39	12.0099	-2.59037	2178.62	-2.59037	536.795	578.712
1.62	-3.41458	4.82751	-1.76616	1284.71	9.77276	-4.23879	2120.57	-2.82586	508.301	554.339
1.6225	-4.35653	3.76781	-2.00165	1308.02	9.53727	-3.76781	2066.29	-2.11939	481.691	531.261
1.625	-3.41458	5.06299	-2.82586	1331.57	8.59532	-3.76781	2010.24	-2.70811	457.318	510.303
1.6275	-3.17909	5.18074	-2.47263	1353	8.47757	-3.06135	1955.14	-1.0597	433.298	490.051
1.63	-2.11939	5.53397	-0.941952	1376.43	9.53727	-1.41293	1900.98	-0.941952	409.278	470.505
1.6325	-1.41293	5.65171	-1.53067	1399.15	8.12434	-2.23714	1844.23	-2.35488	385.73	450.96
1.635	-2.82586	3.65007	-1.41293	1420.58	7.53562	-1.41293	1789.83	-2.59037	362.416	431.767
1.6375	-2.70811	3.29683	-1.41293	1443.19	6.47592	-1.8839	1734.96	-4.70976	339.692	412.34
1.64	-4.12104	3.17909	-3.65007	1465.21	4.47427	-4.12104	1679.85	-5.41623	319.322	393.854
1.6425	-5.06299	1.76616	-3.65007	1489.11	4.35653	-3.41458	1628.52	-5.18074	299.659	377.841
1.645	-2.59037	3.65007	-4.35653	1514.19	3.88555	-3.65007	1576.48	-5.41623	280.937	362.063
1.6475	-2.70811	4.0033	-4.23879	1538.09	4.47427	-2.9436	1524.9	-4.35653	263.511	347.227
1.65	-2.23714	3.53232	-2.59037	1562.93	5.41623	-1.0597	1474.39	-4.47427	245.967	333.333
1.6525	-1.29518	4.12104	-3.17909	1586.72	4.35653	-2.00165	1423.88	-5.29848	228.894	318.38
1.655	-2.82586	2.23714	-2.82586	1610.39	4.23879	-2.00165	1376.43	-4.47427	212.293	304.368
1.6575	-3.06135	1.64842	-3.06135	1636.29	2.82586	-2.59037	1330.39	-6.24043	196.044	290.239
1.66	-3.76781	1.53067	-5.06299	1662.66	1.29518	-3.88555	1286.94	-6.12269	181.797	275.757
1.6625	-4.70976	0.58872	-5.18074	1690.33	1.64842	-3.41458	1245.38	-4.94525	168.845	262.687
1.665	-3.29683	2.35488	-5.18074	1718.71	0.941952	-3.53232	1202.4	-5.41623	157.777	250.206
1.6675	-3.29683	3.06135	-4.82751	1744.73	1.41293	-2.59037	1161.55	-3.76781	147.298	238.314
1.67	-2.82586	2.70811	-3.53232	1773.11	2.82586	-1.29518	1121.39	-3.88555	136.701	227.482
1.6725	-2.00165	2.9436	-3.76781	1800.42	1.53067	-2.00165	1081.24	-5.18074	127.164	215.589
1.675	-3.17909	1.17744	-3.53232	1825.39	1.53067	-1.53067	1042.74	-4.82751	116.567	204.639
1.6775	-2.70811	0.941952	-3.76781	1852.7	0.470976	-2.11939	1004.83	-6.00495	106.558	193.218
1.68	-3.76781	1.17744	-5.76946	1873.43	-1.41293	-3.88555	967.503	-6.59367	98.5518	181.797
1.6825	-4.70976	0	-5.06299	1879.31	-0.706464	-2.9436	932.18	-5.8872	90.4274	172.848
1.685	-2.70811	1.8839	-5.65171	1868.36	-0.941952	-3.53232	896.739	-6.24043	83.4805	163.546
1.6875	-3.06135	1.8839	-5.76946	1837.28	-0.353232	-3.06135	862.122	-5.18074	77.9466	155.304
1.69	-2.47263	1.29518	-3.41458	1789.12	0.706464	-1.41293	827.858	-5.41623	71.1174	148.004
1.6925	-1.41293	2.11939	-3.88555	1732.72	0	-1.64842	793.713	-6.24043	65.5834	139.409
1.695	-3.17909	0.117744	-3.65007	1674.44	0	-1.53067	760.98	-6.00495	59.5785	131.402
1.6975	-3.65007	-0.824208	-4.23879	1615.45	-1.17744	-2.11939	730.013	-7.88885	53.1026	123.278
1.7	-4.12104	-0.941952	-6.00495	1558.93	-2.70811	-3.76781	701.284	-8.0066	49.0993	114.683
1.7025	-4.94525	-1.53067	-6.00495	1505.24	-2.23714	-3.29683	673.378	-6.59367	44.9782	107.854
1.705	-3.29683	0.117744	-6.35818	1451.9	-2.70811	-3.65007	645.473	-6.71141	42.1524	101.26
1.7075	-3.53232	0.353232	-6.24043	1400.57	-2.59037	-2.59037	618.98	-5.29848	39.9152	95.4904
1.71	-2.59037	0.58872	-4.47427	1349.94	-0.706464	-1.17744	592.37	-4.82751	36.2652	90.3097
1.7125	-2.00165	0.941952	-4.47427	1299.89	-1.41293	-2.23714	566.467	-6.00495	33.9103	83.5983
1.715	-3.17909	-0.824208	-4.12104	1252.56	-1.64842	-1.8839	541.858	-5.76946	30.2602	78.182
1.7175	-2.82586	-1.0597	-4.59202	1206.29	-2.11939	-2.35488	517.721	-7.30013	26.4924	71.8239
1.72	-3.65007	-1.0597	-6.24043	1161.43	-3.06135	-3.76781	495.114	-7.41788	25.0795	65.4657
1.7225	-4.70976	-1.8839	-5.53397	1117.63	-2.9436	-2.9436	473.331	-6.59367	23.0778	61.5801
1.725	-3.06135	0.117744	-6.35818	1074.53	-3.17909	-3.41458	452.373	-6.71141	21.6649	56.5171
1.7275	-3.06135	0.117744	-6.24043	1033.32	-2.11939	-2.82586	432.003	-5.29848	21.5472	52.7493
1.73	-2.00165	-0.117744	-4.35653	992.347	-0.824208	-1.0597	411.044	-5.18074	19.31	49.9235
1.7325	-0.941952	0.470976	-4.94525	952.314	-1.41293	-1.64842	391.734	-6.00495	18.2503	45.2137
1.735	-2.9436	-1.64842	-4.82751	913.458	-0.941952	-1.41293	372.778	-5.76946	16.2487	41.3282
1.7375	-3.06135	-2.23714	-4.70976	875.074	-1.76616	-1.8839	354.881	-7.41788	13.6583	37.0894
1.74	-3.53232	-1.8839	-6.59367	838.573	-3.29683	-3.65007	339.809	-7.41788	13.1873	32.1441
1.7425	-4.59202	-2.70811	-6.71141	804.663	-2.70811	-3.41458	324.62	-6.24043	12.0099	29.3183
1.745	-3.41458	-0.824208	-7.06464	772.165	-2.9436	-3.53232	309.785	-6.9469	12.0099	26.2569
1.7475	-3.06135	-0.706464	-7.06464	739.315	-2.11939	-2.47263	295.773	-5.29848	12.2454	24.373
1.75	-2.35488	-1.0597	-4.82751	707.642	-0.706464	-0.941952	280.82	-4.94525	11.0679	22.9601
1.7525	-1.53067	-0.470976	-5.29848	676.793	-1.8839	-1.76616	266.69	-6.24043	11.0679	19.781
1.755	-2.9436	-2.59037	-4.70976	646.415	-1.8839	-1.17744	253.15	-5.65171	9.41952	17.7794
1.7575	-2.9436	-2.59037	-4.94525	618.392	-2.47263	-1.8839	239.962	-6.82915	7.65336	14.8358
1.76	-4.12104	-2.35488	-6.82915	591.546	-3.65007	-3.53232	229.601	-7.06464	7.65336	11.4212
1.7625	-5.18074	-3.41458	-6.24043	566.231	-3.41458	-2.70811	218.533	-6.24043	6.71141	10.126
1.765	-3.06135	-1.41293	-6.71141	542.211	-3.06135	-3.17909	208.996	-6.35818	6.59367	7.77111
1.7675	-3.41458	-0.941952	-6.35818	518.192	-2.00165	-2.70811	199.341	-5.06299	8.0066	6.82915
1.77	-2.59037	-1.53067	-4.0033	494.878	-0.824208	-1.29518	188.39	-4.94525	7.06464	6.82915
1.7725	-1.41293	-0.58872	-4.35653	471.683	-1.64842	-1.76616	179.324	-6.00495	6.82915	4.47427
1.775	-2.59037	-2.59037	-3.41458	448.84	-1.41293	-1.29518	169.669	-5.53397	6.00495	3.41458
1.7775	-2.59037	-3.29683	-3.76781	426.94	-2.23714	-1.8839	160.721	-7.06464	4.12104	1.53067
1.78	-3.17909	-3.29683	-6.00495	405.746	-3.65007	-3.41458	155.069	-7.41788	4.35653	-0.706464
1.7825	-4.0033	-3.88555	-5.76946	386.554	-3.06135	-2.82586	147.769	-6.00495	3.76781	-1.53067
1.785	-2.47263	-2.35488	-6.12269	368.539	-3.53232	-3.29683	141.528	-6.12269	4.47427	-2.59037
1.7875	-2.35488	-1.76616	-5.76946	349.935	-2.59037	-2.70811	135.406	-4.70976	5.8872	-3.06135
1.79	-1.8839	-1.76616	-4.0033	332.274	-1.0597	-1.29518	127.87	-4.59202	4.94525	-2.9436
1.7925	-1.0597	-1.29518	-4.12104	314.965	-1.8839	-1.76616	121.63	-6.12269	5.18074	-4.35653
1.795	-2.23714	-2.9436	-3.65007	297.304	-1.76616	-1.17744	115.271	-5.53397	3.65007	-4.70976
1.7975	-2.23714	-3.17909	-4.35653	282.115	-2.23714	-2.00165	109.384	-6.82915	1.8839	-6.12269
1.8	-3.65007	-3.29683	-6.24043	267.632	-3.76781	-3.76781	105.852	-7.41788	2.35488	-8.12434
1.8025	-4.47427	-4.23879	-5.53397	254.209	-3.17909	-2.82586	101.495	-6.24043	1.76616	-8.0066
1.805	-2.47263	-2.47263	-6.12269	242.082	-3.29683	-3.41458	97.963	-6.35818	2.35488	-8.94855
1.8075	-2.9436	-2.35488	-5.8872	229.365	-2.9436	-3.06135	94.0775	-4.94525	3.88555	-8.8308
1.81	-2.23714	-2.70811	-3.88555	217.238	-2.00165	-1.17744	88.308	-5.18074	3.06135	-7.18239
1.8125	-0.941952	-1.76616	-4.47427	205.346	-2.59037	-1.76616	84.7757	-6.00495	3.29683	-8.12434
1.815	-2.47263	-3.65007	-4.12104	192.982	-2.11939	-1.76616	80.4192	-5.53397	2.11939	-8.47757
1.8175	-2.59037	-4.12104	-4.35653	182.621	-2.9436	-2.11939	76.2981	-7.18239	0.58872	-9.30178
1.82	-3.06135	-4.0033	-5.8872	172.613	-4.35653	-3.41458	74.8852	-7.30013	1.0597	-11.4212
1.8225	-4.0033	-4.70976	-5.41623	163.311	-3.65007	-2.82586	71.8239	-5.76946	0.941952	-11.1857
1.825	-2.70811	-2.9436	-6.00495	155.658	-4.35653	-3.29683	69.8222	-6.12269	1.64842	-11.7744
1.8275	-2.82586	-2.82586	-5.65171	146.474	-3.65007	-2.47263	67.9383	-4.82751	2.82586	-11.1857
1.83	-2.23714	-2.70811	-3.29683	138.114	-1.76616	-1.17744	63.935	-4.35653	2.11939	-10.2437
1.8325	-1.41293	-2.23714	-3.29683	130.225	-2.35488	-2.23714	61.1092	-5.53397	2.82586	-10.597
1.835	-2.59037	-3.88555	-2.9436	120.688	-2.35488	-1.64842	57.9301	-5.65171	1.64842	-10.2437
1.8375	-2.47263	-4.12104	-3.17909	114.094	-3.29683	-2.11939	55.1042	-6.9469	0.117744	-11.0679
1.84	-3.53232	-3.65007	-4.94525	107.618	-5.06299	-3.53232	54.5155	-7.18239	0.824208	-12.7164
1.8425	-4.70976	-4.23879	-4.23879	101.378	-4.47427	-3.17909	52.6316	-5.8872	0.117744	-12.2454
1.845	-2.70811	-2.70811	-4.94525	96.9034	-4.35653	-3.53232	51.6896	-6.12269	0.58872	-12.9518
1.8475	-2.70811	-2.35488	-4.59202	91.2516	-3.29683	-3.17909	50.159	-4.70976	1.76616	-12.2454
1.85	-1.8839	-2.82586	-2.35488	86.3064	-1.76616	-1.29518	46.8621	-4.47427	1.17744	-10.2437
1.8525	-1.0597	-2.11939	-2.9436	80.8902	-2.47263	-1.64842	45.5669	-5.53397	1.29518	-10.9502
1.855	-2.82586	-4.12104	-2.82586	74.532	-2.11939	-1.29518	43.0943	-5.18074	0.353232	-10.597
1.8575	-2.82586	-4.94525	-2.82586	70.4109	-2.9436	-2.23714	40.9749	-6.82915	-1.53067	-10.8325
1.86	-3.41458	-4.47427	-4.47427	65.8189	-4.47427	-3.88555	41.2104	-6.71141	-0.353232	-12.2454
1.8625	-4.35653	-4.94525	-4.47427	62.2866	-3.76781	-3.06135	39.6797	-5.41623	-0.470976	-11.3034
1.865	-2.9436	-3.41458	-4.82751	60.5204	-4.12104	-3.29683	38.9733	-6.00495	0.117744	-10.2437
1.8675	-2.59037	-2.9436	-4.35653	56.5171	-3.41458	-2.47263	38.2668	-4.47427	1.41293	-7.88885
1.87	-2.00165	-2.9436	-2.59037	53.6913	-1.64842	-1.17744	35.6764	-4.47427	0.470976	-5.41623
1.8725	-1.29518	-2.59037	-3.06135	50.3945	-2.23714	-2.11939	34.3813	-5.76946	0.941952	-5.41623
1.875	-2.70811	-4.47427	-2.82586	45.5669	-2.23714	-1.17744	32.1441	-5.41623	-0.58872	-4.47427
1.8775	-2.47263	-4.70976	-3.53232	42.8588	-2.70811	-1.76616	30.4957	-6.47592	-2.11939	-4.59202
1.88	-3.65007	-4.59202	-5.41623	40.033	-4.23879	-3.65007	30.8489	-6.82915	-1.17744	-6.00495
1.8825	-4.59202	-5.41623	-4.35653	37.6781	-3.88555	-3.06135	30.0247	-6.00495	-1.64842	-5.18074
1.885	-2.47263	-3.41458	-4.59202	37.3249	-4.0033	-3.53232	30.378	-5.76946	-0.941952	-5.53397
1.8875	-2.59037	-3.06135	-4.23879	35.3232	-3.06135	-3.06135	29.907	-4.0033	0.824208	-4.82751
1.89	-2.23714	-3.53232	-2.47263	33.5571	-2.00165	-1.29518	26.9634	-3.88555	0.235488	-3.53232
1.8925	-0.941952	-2.23714	-3.29683	31.3199	-2.59037	-1.76616	26.4924	-5.18074	0.117744	-4.12104
1.895	-2.59037	-3.88555	-2.82586	28.0231	-2.00165	-1.53067	24.6085	-4.70976	-0.824208	-4.0033
1.8975	-2.47263	-4.35653	-2.82586	26.8456	-2.9436	-2.23714	22.9601	-6.71141	-2.35488	-4.47427
1.9	-3.29683	-4.47427	-4.82751	24.844	-4.70976	-3.53232	23.902	-6.9469	-1.8839	-5.76946
1.9025	-4.12104	-4.94525	-4.23879	23.5488	-3.65007	-3.17909	22.8423	-5.76946	-2.00165	-5.18074
1.905	-2.59037	-2.70811	-4.23879	23.902	-4.12104	-3.53232	22.9601	-5.76946	-0.706464	-5.18074
1.9075	-2.70811	-2.47263	-4.0033	22.1359	-3.41458	-2.59037	23.0778	-4.12104	0.706464	-4.94525
1.91	-2.11939	-2.35488	-2.35488	20.9584	-1.64842	-1.17744	21.0762	-4.0033	0	-3.88555
1.9125	-1.41293	-1.64842	-2.59037	20.1342	-2.35488	-1.8839	20.3697	-5.29848	0.353232	-4.23879
1.915	-2.82586	-3.65007	-2.59037	16.8374	-2.23714	-1.29518	18.839	-5.06299	-1.0597	-4.0033
1.9175	-2.70811	-3.76781	-3.06135	15.8954	-2.82586	-2.11939	17.4261	-6.24043	-2.59037	-4.82751
1.92	-3.65007	-3.53232	-4.82751	14.6003	-4.35653	-3.53232	18.0148	-6.71141	-1.76616	-6.47592
1.9225	-4.35653	-4.23879	-4.0033	13.6583	-3.53232	-2.82586	17.1906	-5.8872	-2.23714	-5.29848
1.925	-2.11939	-2.00165	-4.59202	14.718	-3.76781	-3.17909	17.8971	-5.76946	-1.64842	-5.76946
1.9275	-2.35488	-1.53067	-4.47427	13.5406	-3.17909	-2.70811	17.5439	-4.23879	-0.353232	-5.29848
1.93	-2.00165	-1.8839	-2.82586	12.9518	-2.11939	-0.941952	15.3067	-3.76781	-1.17744	-4.0033
1.9325	-0.824208	-0.941952	-3.06135	12.2454	-2.59037	-1.64842	15.3067	-4.70976	-0.941952	-4.70976
1.935	-2.23714	-2.82586	-2.9436	9.65501	-2.23714	-1.64842	14.3648	-4.59202	-1.41293	-4.70976
1.9375	-2.82586	-3.53232	-2.35488	9.30178	-2.70811	-2.35488	12.9518	-6.47592	-2.9436	-5.06299
1.94	-3.41458	-3.65007	-4.0033	8.35983	-4.12104	-3.76781	14.1293	-6.59367	-2.11939	-6.35818
1.9425	-4.23879	-4.12104	-3.88555	8.12434	-3.06135	-3.29683	13.5406	-5.29848	-2.00165	-5.53397
1.945	-2.9436	-2.59037	-4.35653	9.41952	-3.53232	-3.65007	13.7761	-5.76946	-1.41293	-5.76946
1.9475	-2.82586	-2.23714	-4.35653	8.12434	-3.06135	-2.59037	13.7761	-4.47427	-0.353232	-4.94525
1.95	-2.11939	-1.8839	-2.35488	7.88885	-1.29518	-0.706464	11.4212	-4.12104	-1.29518	-3.88555
1.9525	-1.0597	-1.76616	-2.70811	7.65336	-1.76616	-1.76616	11.1857	-5.18074	-0.58872	-4.47427
1.955	-2.35488	-4.12104	-2.35488	5.29848	-1.76616	-1.53067	10.126	-5.06299	-1.76616	-4.12104
1.9575	-2.23714	-4.12104	-2.70811	4.82751	-2.35488	-2.11939	8.71306	-6.24043	-3.76781	-4.82751
1.96	-3.17909	-3.65007	-4.35653	4.23879	-3.65007	-4.12104	10.2437	-6.47592	-2.9436	-6.24043
1.9625	-4.35653	-4.59202	-3.76781	3.76781	-3.29683	-3.41458	9.65501	-5.41623	-2.9436	-5.41623
1.965	-2.70811	-2.59037	-4.35653	4.70976	-3.65007	-3.76781	10.0082	-5.53397	-2.70811	-6.00495
1.9675	-2.82586	-2.23714	-4.12104	4.35653	-3.06135	-2.70811	10.126	-4.12104	-0.941952	-5.29848
1.97	-2.11939	-2.35488	-2.00165	4.47427	-1.64842	-0.824208	8.35983	-3.65007	-1.53067	-3.53232
1.9725	-1.41293	-1.41293	-2.47263	3.53232	-2.59037	-1.41293	8.24208	-4.59202	-1.41293	-4.47427
1.975	-3.17909	-3.29683	-2.35488	1.41293	-2.35488	-1.17744	6.9469	-4.12104	-2.35488	-4.35653
1.9775	-2.9436	-3.76781	-2.11939	1.64842	-2.9436	-1.8839	5.53397	-6.00495	-4.0033	-4.82751
1.98	-3.41458	-3.53232	-4.23879	0.824208	-4.12104	-3.53232	6.9469	-6.12269	-2.82586	-6.35818
1.9825	-4.23879	-4.23879	-4.0033	0.824208	-3.53232	-3.17909	6.59367	-4.94525	-3.06135	-5.8872
1.985	-2.9436	-2.35488	-4.12104	2.35488	-4.23879	-3.29683	7.06464	-5.53397	-2.11939	-5.76946
1.9875	-2.70811	-2.23714	-3.65007	1.53067	-3.41458	-2.47263	7.77111	-3.88555	-1.29518	-4.82751
1.99	-2.11939	-2.23714	-2.11939	1.41293	-1.76616	-0.824208	5.8872	-3.53232	-2.00165	-3.65007
1.9925	-1.41293	-1.76616	-2.11939	1.41293	-2.47263	-1.64842	5.53397	-4.70976	-1.41293	-4.23879
1.995	-2.59037	-3.88555	-1.76616	-0.941952	-2.59037	-0.941952	3.76781	-4.23879	-2.47263	-4.12104
1.9975	-2.70811	-4.12104	-2.11939	-1.17744	-2.9436	-1.76616	2.9436	-5.06299	-3.65007	-4.70976
2	-3.88555	-3.88555	-4.23879	-1.41293	-4.23879	-3.65007	4.0033	-5.41623	-2.9436	-6.12269
2.0025	-4.82751	-4.35653	-3.65007	-1.8839	-3.76781	-3.06135	3.53232	-4.47427	-3.65007	-5.18074
2.005	-2.82586	-2.00165	-3.88555	-0.470976	-3.65007	-3.41458	4.0033	-3.88555	-3.06135	-5.41623
2.0075	-2.9436	-1.41293	-3.88555	-0.706464	-2.82586	-2.82586	4.35653	-2.47263	-1.53067	-5.06299
2.01	-2.11939	-2.11939	-2.11939	-0.470976	-2.00165	-1.17744	2.35488	-2.35488	-2.47263	-3.41458
2.0125	-1.17744	-1.0597	-2.35488	-1.29518	-2.47263	-1.29518	2.82586	-3.41458	-2.23714	-4.23879
2.015	-2.82586	-2.82586	-2.23714	-3.17909	-2.00165	-1.0597	1.64842	-2.9436	-3.17909	-4.12104
2.0175	-3.29683	-3.41458	-2.00165	-3.06135	-2.70811	-2.23714	0.706464	-4.59202	-4.35653	-4.70976
2.02	-4.0033	-3.41458	-3.76781	-3.76781	-4.23879	-3.65007	2.00165	-4.82751	-4.0033	-6.35818
2.0225	-5.06299	-3.76781	-3.53232	-3.76781	-3.41458	-2.9436	1.64842	-3.06135	-4.12104	-6.00495
2.025	-3.41458	-2.11939	-3.65007	-2.11939	-3.76781	-3.29683	2.35488	-3.17909	-3.17909	-5.65171
2.0275	-2.9436	-2.11939	-3.41458	-2.70811	-3.41458	-2.47263	2.9436	-2.11939	-1.8839	-4.94525
2.03	-2.35488	-2.00165	-2.00165	-2.70811	-1.64842	-0.824208	0.941952	-2.11939	-2.70811	-3.41458
2.0325	-1.41293	-1.41293	-2.23714	-2.70811	-2.00165	-1.64842	0.58872	-3.29683	-2.23714	-3.76781
2.035	-2.70811	-3.17909	-1.8839	-4.82751	-1.64842	-1.0597	-0.706464	-2.82586	-3.06135	-3.88555
2.0375	-2.59037	-3.41458	-2.23714	-5.29848	-2.47263	-2.00165	-1.41293	-4.35653	-4.82751	-4.82751
2.04	-3.65007	-3.29683	-3.88555	-5.65171	-3.76781	-3.53232	-0.117744	-4.47427	-4.35653	-6.00495
2.0425	-4.35653	-4.0033	-2.70811	-5.41623	-3.41458	-2.82586	-0.353232	-3.65007	-4.59202	-4.82751
2.045	-2.35488	-2.00165	-3.29683	-3.65007	-3.53232	-3.41458	0.353232	-3.41458	-4.0033	-5.53397
2.0475	-2.9436	-2.00165	-3.06135	-4.0033	-2.9436	-2.70811	0.470976	-2.00165	-2.35488	-5.18074
2.05	-2.35488	-2.47263	-1.17744	-3.76781	-1.8839	-0.941952	-1.64842	-1.53067	-2.9436	-3.17909
2.0525	-1.41293	-1.29518	-1.76616	-4.47427	-2.23714	-1.17744	-1.17744	-2.35488	-2.70811	-4.35653
2.055	-2.9436	-2.82586	-1.76616	-6.12269	-1.64842	-1.17744	-1.76616	-2.00165	-3.41458	-4.35653
2.0575	-3.06135	-3.65007	-1.64842	-5.8872	-2.47263	-1.8839	-2.47263	-4.0033	-5.29848	-4.94525
2.06	-3.41458	-3.29683	-3.06135	-6.24043	-3.88555	-3.29683	-0.58872	-4.0033	-4.59202	-6.12269
2.0625	-4.47427	-3.76781	-2.70811	-6.12269	-3.06135	-2.82586	-0.58872	-2.59037	-4.70976	-5.18074
2.065	-3.06135	-1.64842	-3.29683	-4.47427	-3.41458	-3.41458	0.235488	-3.17909	-3.88555	-5.41623
2.0675	-2.9436	-1.53067	-3.17909	-5.06299	-2.82586	-2.47263	0.941952	-2.11939	-3.06135	-4.59202
2.07	-2.11939	-1.41293	-1.17744	-5.18074	-1.0597	-0.824208	-0.470976	-1.64842	-3.88555	-3.29683
2.0725	-1.29518	-0.706464	-1.64842	-4.94525	-1.8839	-1.64842	-0.470976	-2.9436	-3.06135	-4.23879
2.075	-2.59037	-2.82586	-1.64842	-7.30013	-2.11939	-1.29518	-1.64842	-2.70811	-4.12104	-4.23879
2.0775	-2.59037	-2.82586	-2.00165	-7.41788	-2.35488	-1.64842	-2.11939	-3.88555	-5.76946	-4.70976
2.08	-3.29683	-2.47263	-3.88555	-7.65336	-3.76781	-3.41458	-0.470976	-4.0033	-5.06299	-6.12269
2.0825	-4.35653	-3.53232	-2.82586	-7.53562	-3.29683	-2.70811	-0.706464	-3.06135	-5.18074	-5.29848
2.085	-2.59037	-1.53067	-3.17909	-6.12269	-3.41458	-3.06135	0.470976	-3.29683	-4.70976	-5.65171
2.0875	-2.70811	-1.29518	-2.9436	-6.12269	-2.47263	-2.47263	1.0597	-1.8839	-3.06135	-4.94525
2.09	-1.8839	-1.76616	-0.941952	-5.76946	-1.0597	-0.824208	-0.58872	-1.64842	-3.65007	-3.17909
2.0925	-0.941952	-0.706464	-1.8839	-6.24043	-1.76616	-1.29518	-0.353232	-2.47263	-3.65007	-4.12104
2.095	-2.59037	-2.35488	-1.64842	-8.0066	-1.29518	-0.824208	-1.76616	-2.35488	-4.59202	-4.0033
2.0975	-2.35488	-3.06135	-1.41293	-7.77111	-1.8839	-1.41293	-2.59037	-3.76781	-6.00495	-4.35653
2.1	-2.70811	-2.9436	-2.9436	-8.0066	-3.65007	-3.17909	-0.706464	-3.65007	-5.06299	-6.12269
2.1025	-3.65007	-3.53232	-2.82586	-8.0066	-3.17909	-2.47263	-1.17744	-2.47263	-5.18074	-5.8872
2.105	-2.35488	-1.53067	-2.9436	-6.24043	-3.76781	-2.9436	-0.470976	-2.82586	-4.12104	-5.41623
2.1075	-1.8839	-1.29518	-2.59037	-6.71141	-2.9436	-2.35488	0.353232	-1.29518	-3.17909	-4.70976
2.11	-1.0597	-1.29518	-1.0597	-6.82915	-1.29518	-0.824208	-1.29518	-0.941952	-3.53232	-3.41458
2.1125	-0.470976	-0.941952	-1.41293	-6.71141	-1.8839	-1.41293	-1.53067	-2.35488	-2.9436	-4.0033
2.115	-1.76616	-2.82586	-0.941952	-8.12434	-1.76616	-0.824208	-2.70811	-1.8839	-4.12104	-3.53232
2.1175	-1.76616	-2.9436	-1.41293	-7.77111	-2.23714	-1.53067	-3.17909	-3.17909	-5.53397	-4.0033
2.12	-2.9436	-2.82586	-3.65007	-8.0066	-3.65007	-3.53232	-1.17744	-3.41458	-4.70976	-5.41623
2.1225	-3.65007	-3.53232	-2.9436	-8.12434	-3.06135	-2.70811	-1.64842	-2.47263	-5.18074	-4.94525
2.125	-1.64842	-1.53067	-3.17909	-6.71141	-2.82586	-2.70811	-0.58872	-2.35488	-4.59202	-5.29848
2.1275	-1.8839	-0.941952	-3.17909	-6.71141	-2.00165	-2.35488	-0.117744	-1.17744	-2.9436	-4.70976
2.13	-1.41293	-1.29518	-1.17744	-6.59367	-1.17744	-0.706464	-2.23714	-1.17744	-3.65007	-3.06135
2.1325	-0.58872	-0.706464	-1.41293	-7.18239	-1.76616	-1.17744	-2.00165	-2.11939	-3.65007	-3.88555
2.135	-2.23714	-2.11939	-1.29518	-8.8308	-1.0597	-1.0597	-2.70811	-1.53067	-4.47427	-3.76781
2.1375	-1.8839	-2.82586	-1.41293	-8.59532	-1.76616	-1.76616	-3.53232	-3.17909	-5.76946	-4.12104
2.14	-2.35488	-2.9436	-3.06135	-8.94855	-3.41458	-2.9436	-2.11939	-3.17909	-5.29848	-5.76946
2.1425	-3.65007	-3.06135	-2.47263	-8.8308	-2.70811	-2.47263	-2.47263	-1.53067	-5.53397	-4.82751
2.145	-2.11939	-1.41293	-2.59037	-6.59367	-3.17909	-3.17909	-1.29518	-1.8839	-4.35653	-4.94525
2.1475	-1.8839	-1.29518	-2.00165	-7.18239	-2.70811	-3.06135	-0.824208	-0.470976	-3.41458	-4.35653
2.15	-1.17744	-1.17744	-0.470976	-7.53562	-0.824208	-1.41293	-2.59037	-0.353232	-4.35653	-3.06135
2.1525	-0.235488	-0.706464	-1.17744	-7.53562	-1.53067	-2.00165	-2.70811	-1.64842	-3.65007	-3.76781
2.155	-1.41293	-2.9436	-0.824208	-9.65501	-1.41293	-1.17744	-3.17909	-1.41293	-4.70976	-3.76781
2.1575	-1.53067	-3.06135	-1.41293	-9.65501	-2.23714	-1.64842	-3.65007	-2.59037	-6.24043	-4.47427
2.16	-2.59037	-2.70811	-3.06135	-9.8905	-3.76781	-2.70811	-2.11939	-2.70811	-5.53397	-5.65171
2.1625	-3.53232	-3.65007	-2.00165	-9.06629	-3.29683	-2.23714	-2.11939	-1.76616	-5.41623	-4.70976
2.165	-1.41293	-2.00165	-2.23714	-6.59367	-3.29683	-2.9436	-1.41293	-1.76616	-4.70976	-5.18074
2.1675	-2.00165	-1.64842	-2.47263	-6.24043	-3.06135	-2.59037	-1.17744	-0.706464	-2.9436	-4.82751
2.17	-1.0597	-2.11939	-0.117744	-6.12269	-1.64842	-1.0597	-3.06135	-0.58872	-3.76781	-3.17909
2.1725	-0.117744	-1.17744	-0.706464	-6.12269	-2.00165	-1.29518	-2.23714	-1.76616	-3.76781	-3.76781
2.175	-2.00165	-2.70811	-0.706464	-7.41788	-1.64842	-1.17744	-3.17909	-1.64842	-4.70976	-3.53232
2.1775	-1.76616	-3.53232	-0.824208	-7.06464	-2.11939	-1.53067	-4.23879	-3.06135	-6.47592	-4.12104
2.18	-2.23714	-2.9436	-2.47263	-7.30013	-3.29683	-2.82586	-2.47263	-2.9436	-6.00495	-5.76946
2.1825	-3.29683	-3.17909	-2.23714	-7.30013	-2.70811	-2.23714	-2.59037	-1.76616	-5.8872	-5.29848
2.185	-1.76616	-1.29518	-2.47263	-5.65171	-3.53232	-2.9436	-2.00165	-2.11939	-5.06299	-5.41623
2.1875	-1.29518	-1.0597	-2.23714	-6.00495	-2.9436	-2.11939	-1.53067	-0.824208	-4.0033	-4.47427
2.19	-0.470976	-1.0597	-0.470976	-5.8872	-0.941952	-0.470976	-3.06135	-0.353232	-4.70976	-3.17909
2.1925	0.235488	-0.706464	-0.824208	-5.76946	-1.17744	-1.64842	-2.9436	-1.8839	-4.23879	-3.88555
2.195	-1.17744	-3.06135	-0.706464	-7.41788	-1.0597	-0.941952	-3.88555	-1.8839	-5.29848	-3.76781
2.1975	-0.941952	-2.9436	-0.824208	-7.41788	-1.64842	-1.17744	-4.47427	-2.59037	-6.9469	-4.23879
2.2	-2.00165	-2.47263	-2.82586	-7.53562	-2.9436	-3.17909	-2.59037	-2.70811	-5.65171	-5.65171
2.2025	-3.17909	-2.9436	-2.23714	-7.18239	-2.70811	-2.59037	-2.9436	-2.00165	-5.65171	-5.18074
2.205	-1.41293	-1.17744	-2.70811	-5.18074	-2.82586	-2.9436	-2.11939	-2.11939	-5.29848	-5.29848
2.2075	-1.41293	-0.706464	-2.59037	-5.06299	-2.23714	-2.59037	-1.53067	-0.353232	-3.88555	-4.12104
2.21	-0.941952	-0.824208	-0.58872	-4.59202	-1.0597	-1.0597	-3.53232	-0.117744	-4.35653	-2.70811
2.2125	0.235488	-0.235488	-1.17744	-4.82751	-1.64842	-1.41293	-3.17909	-1.29518	-4.70976	-3.76781
2.215	-1.53067	-2.00165	-0.941952	-6.47592	-1.29518	-1.17744	-4.23879	-1.0597	-5.41623	-3.76781
2.2175	-1.29518	-2.70811	-0.706464	-5.65171	-2.11939	-1.64842	-4.82751	-2.70811	-6.71141	-4.23879
2.22	-1.64842	-2.82586	-2.23714	-5.76946	-3.53232	-3.29683	-3.17909	-2.9436	-6.24043	-5.65171
2.2225	-2.9436	-3.29683	-2.23714	-5.41623	-2.47263	-2.59037	-3.41458	-1.53067	-6.35818	-5.18074
2.225	-1.17744	-1.29518	-2.23714	-3.06135	-2.9436	-3.06135	-2.59037	-1.76616	-5.53397	-4.94525
2.2275	-0.824208	-1.0597	-2.11939	-3.41458	-2.23714	-2.47263	-1.76616	-0.235488	-4.23879	-4.47427
2.23	-0.470976	-1.0597	-0.235488	-3.29683	-0.58872	-1.0597	-3.17909	-0.235488	-4.94525	-3.17909
2.2325	0	-0.353232	-0.824208	-2.9436	-1.41293	-1.8839	-3.41458	-1.41293	-4.47427	-3.76781
2.235	-1.29518	-2.35488	-0.235488	-4.70976	-1.29518	-1.0597	-4.47427	-0.941952	-5.53397	-3.53232
2.2375	-1.41293	-2.35488	-0.353232	-4.59202	-1.76616	-1.29518	-4.94525	-1.8839	-6.9469	-4.12104
2.24	-2.47263	-2.00165	-2.47263	-4.70976	-3.29683	-2.59037	-3.41458	-2.23714	-6.00495	-5.65171
2.2425	-3.06135	-2.9436	-1.64842	-4.59202	-2.82586	-2.00165	-3.65007	-1.41293	-6.12269	-4.82751
2.245	-0.824208	-0.941952	-1.8839	-2.82586	-2.82586	-2.59037	-2.47263	-1.41293	-5.53397	-4.59202
2.2475	-1.0597	-0.824208	-1.8839	-3.06135	-2.47263	-2.35488	-1.76616	-0.117744	-3.88555	-3.88555
2.25	-0.470976	-1.29518	-0.117744	-3.29683	-1.0597	-0.58872	-3.88555	-0.353232	-4.59202	-2.23714
2.2525	0.470976	-0.706464	-0.58872	-3.76781	-1.53067	-0.706464	-3.65007	-1.17744	-4.59202	-3.41458
2.255	-1.41293	-2.23714	-0.470976	-4.94525	-1.0597	-0.470976	-4.35653	-0.706464	-5.06299	-3.41458
2.2575	-1.29518	-2.70811	-0.58872	-4.70976	-1.76616	-1.17744	-4.94525	-2.11939	-6.35818	-4.23879
2.26	-1.8839	-2.70811	-2.11939	-4.94525	-3.53232	-2.59037	-3.17909	-2.35488	-5.8872	-5.53397
2.2625	-2.70811	-3.29683	-1.8839	-4.70976	-2.82586	-2.11939	-3.53232	-0.941952	-6.00495	-4.70976
2.265	-1.29518	-1.29518	-2.11939	-2.59037	-3.17909	-2.82586	-2.70811	-1.17744	-5.18074	-4.82751
2.2675	-1.41293	-1.0597	-2.00165	-2.9436	-2.9436	-2.47263	-2.23714	-0.117744	-4.12104	-4.35653
2.27	-0.58872	-1.0597	-0.235488	-3.06135	-0.941952	-0.706464	-4.0033	-0.235488	-4.94525	-3.06135
2.2725	0.470976	-0.353232	-0.353232	-2.82586	-1.17744	-1.17744	-3.88555	-1.53067	-4.47427	-3.53232
2.275	-1.0597	-2.35488	0	-4.70976	-1.17744	-0.58872	-4.47427	-0.941952	-5.53397	-3.17909
2.2775	-1.29518	-2.70811	-0.117744	-4.70976	-1.8839	-1.0597	-5.18074	-2.35488	-6.9469	-3.88555
2.28	-2.35488	-2.35488	-2.00165	-4.59202	-3.41458	-2.70811	-3.17909	-2.9436	-6.47592	-5.29848
2.2825	-3.06135	-3.06135	-0.941952	-4.47427	-2.70811	-2.11939	-3.41458	-1.64842	-6.59367	-4.12104
2.285	-1.0597	-1.41293	-1.64842	-2.82586	-2.9436	-2.59037	-2.70811	-1.64842	-6.12269	-4.35653
2.2875	-1.41293	-0.941952	-1.64842	-2.82586	-2.70811	-2.47263	-2.11939	-0.353232	-4.0033	-3.88555
2.29	-0.824208	-1.17744	0.235488	-2.47263	-1.17744	-0.58872	-4.47427	-0.353232	-4.59202	-1.8839
2.2925	0.235488	-0.470976	-0.353232	-2.70811	-1.76616	-1.0597	-3.53232	-1.0597	-4.82751	-2.82586
2.295	-1.29518	-2.23714	-0.470976	-4.47427	-1.29518	-1.0597	-4.47427	-0.58872	-5.76946	-2.9436
2.2975	-0.941952	-2.59037	-0.470976	-4.35653	-1.76616	-1.53067	-5.18074	-2.35488	-6.9469	-3.41458
2.3	-1.41293	-2.47263	-2.00165	-4.70976	-3.06135	-2.82586	-3.41458	-2.23714	-6.24043	-5.06299
2.3025	-2.59037	-2.9436	-1.64842	-4.35653	-2.59037	-2.23714	-3.41458	-0.58872	-6.12269	-4.70976
2.305	-1.29518	-1.17744	-2.00165	-2.70811	-3.41458	-2.70811	-2.70811	-1.17744	-5.53397	-4.35653
2.3075	-1.29518	-1.0597	-1.64842	-3.17909	-2.9436	-2.00165	-1.8839	0.235488	-4.59202	-3.65007
2.31	-0.58872	-0.941952	0.235488	-2.70811	-0.824208	-0.706464	-2.82586	0.117744	-5.41623	-2.47263
2.3125	0.235488	-0.235488	-0.235488	-2.23714	-1.17744	-1.76616	-3.06135	-1.0597	-4.70976	-3.06135
2.315	-1.29518	-2.35488	-0.117744	-4.23879	-1.0597	-0.941952	-4.23879	-0.706464	-5.65171	-3.06135
2.3175	-1.29518	-2.23714	-0.470976	-4.35653	-1.64842	-0.941952	-4.59202	-2.11939	-6.82915	-3.29683
2.32	-2.35488	-1.76616	-2.47263	-4.12104	-3.29683	-2.82586	-2.82586	-2.35488	-5.65171	-4.47427
2.3225	-3.06135	-2.70811	-1.8839	-4.0033	-3.06135	-2.23714	-3.17909	-1.0597	-6.00495	-4.0033
2.325	-1.0597	-0.941952	-1.8839	-2.47263	-2.9436	-2.47263	-2.23714	-0.941952	-5.53397	-4.23879
2.3275	-0.941952	-0.706464	-1.64842	-2.59037	-2.11939	-1.64842	-1.64842	0.824208	-3.76781	-3.53232
2.33	-0.117744	-0.941952	0.353232	-2.47263	-0.824208	-0.353232	-3.53232	0.58872	-4.23879	-2.00165
2.3325	0.470976	-0.470976	-0.353232	-2.70811	-2.00165	-1.29518	-3.17909	-0.706464	-4.23879	-2.9436
2.335	-1.53067	-2.00165	-0.117744	-4.70976	-1.53067	-0.58872	-4.0033	-0.470976	-4.82751	-2.9436
2.3375	-1.41293	-2.35488	0	-4.23879	-1.76616	-1.53067	-4.70976	-2.00165	-5.8872	-3.41458
2.34	-1.76616	-2.23714	-1.8839	-4.23879	-3.29683	-3.29683	-2.70811	-2.23714	-5.18074	-5.18074
2.3425	-2.70811	-2.82586	-2.00165	-4.35653	-2.59037	-2.47263	-2.82586	-0.824208	-5.29848	-4.59202
2.345	-1.0597	-0.706464	-2.23714	-2.47263	-2.70811	-2.70811	-2.47263	-1.17744	-4.47427	-4.35653
2.3475	-0.941952	-0.353232	-1.76616	-2.82586	-2.11939	-2.11939	-1.8839	-0.235488	-3.29683	-3.53232
2.35	-0.58872	-0.470976	-0.117744	-2.47263	-0.58872	-0.470976	-3.06135	0	-4.47427	-2.23714
2.3525	0.235488	0.117744	-0.58872	-2.23714	-1.17744	-1.29518	-3.29683	-1.53067	-4.23879	-2.82586
2.355	-1.29518	-2.00165	0	-3.76781	-1.17744	-0.58872	-4.23879	-0.824208	-5.06299	-2.23714
2.3575	-0.941952	-2.00165	0	-3.65007	-1.8839	-1.0597	-4.70976	-1.64842	-6.24043	-2.9436
2.36	-2.11939	-1.8839	-2.23714	-3.76781	-3.65007	-3.17909	-3.06135	-2.00165	-5.18074	-4.47427
2.3625	-2.70811	-2.47263	-1.64842	-3.29683	-3.17909	-2.70811	-3.06135	-1.0597	-5.41623	-3.65007
2.365	-0.706464	-0.470976	-1.53067	-1.8839	-2.9436	-3.17909	-1.8839	-1.0597	-4.59202	-3.76781
2.3675	-0.941952	-0.117744	-1.76616	-2.11939	-2.23714	-2.35488	-1.17744	0.353232	-2.70811	-3.41458
2.37	-0.353232	-0.58872	0.235488	-2.00165	-1.17744	-0.824208	-3.29683	0.235488	-3.29683	-1.64842
2.3725	0.235488	-0.117744	-0.235488	-2.59037	-1.64842	-0.941952	-2.82586	-0.824208	-3.29683	-2.59037
2.375	-1.29518	-1.64842	-0.117744	-4.23879	-0.824208	-0.706464	-3.53232	-0.58872	-3.65007	-2.70811
2.3775	-1.17744	-2.35488	-0.353232	-3.53232	-1.53067	-1.64842	-4.35653	-2.23714	-5.41623	-3.29683
2.38	-1.53067	-2.47263	-2.23714	-3.76781	-3.17909	-3.17909	-2.47263	-2.59037	-5.06299	-4.94525
2.3825	-2.35488	-2.82586	-1.8839	-3.41458	-2.35488	-2.35488	-2.59037	-0.706464	-5.18074	-3.88555
2.385	-0.824208	-0.58872	-2.23714	-1.76616	-2.82586	-2.9436	-1.8839	-1.0597	-4.0033	-3.88555
2.3875	-0.941952	-0.235488	-2.35488	-2.70811	-2.23714	-2.11939	-1.17744	0.353232	-2.70811	-3.53232
2.39	-0.824208	-0.470976	0	-2.70811	-0.235488	-0.235488	-2.59037	0.824208	-3.29683	-2.11939
2.3925	0.117744	0.235488	-0.58872	-2.23714	-0.824208	-1.17744	-2.23714	-0.470976	-3.06135	-2.59037
2.395	-0.941952	-1.76616	0.117744	-3.88555	-0.58872	-0.824208	-3.06135	-0.117744	-4.0033	-2.70811
2.3975	1.64842	-2.11939	-0.117744	-4.0033	-0.941952	-1.29518	-3.41458	-1.41293	-5.29848	-3.29683
2.4	1.17744	-1.8839	-2.11939	-3.88555	-2.70811	-3.06135	-1.53067	-1.8839	-4.23879	-4.70976
2.4025	0.706464	-2.47263	-1.41293	-3.65007	-2.11939	-2.47263	-1.8839	-0.824208	-4.35653	-4.0033
2.405	-0.117744	-0.58872	-1.53067	-2.00165	-2.23714	-2.82586	-1.41293	-1.0597	-3.41458	-4.70976
2.4075	-0.235488	-0.353232	-1.64842	-2.11939	-1.8839	-2.23714	-0.824208	0.235488	-1.64842	-3.88555
2.41	0.824208	-0.470976	0	-1.76616	-0.353232	-0.353232	-2.70811	0.470976	-2.35488	-2.11939
2.4125	0.470976	-0.117744	-0.117744	-2.11939	-0.824208	0.58872	-2.00165	-0.58872	-2.11939	-2.70811
2.415	-0.941952	-1.76616	0	-3.88555	-0.470976	3.17909	-2.9436	-0.235488	-2.82586	-2.9436
2.4175	-1.41293	-2.23714	0.235488	-3.41458	-1.17744	1.53067	-3.76781	-1.64842	-4.47427	-3.53232
2.42	-1.53067	-2.23714	-1.17744	-3.65007	-2.70811	-0.117744	-1.76616	-1.8839	-3.76781	-4.82751
2.4225	-1.53067	-2.35488	-1.17744	-3.53232	-2.00165	-1.64842	-2.11939	-0.235488	-3.53232	-4.35653
2.425	-1.29518	-0.470976	-2.00165	-1.53067	-2.35488	-2.11939	-1.17744	-0.470976	-2.82586	-4.23879
2.4275	-0.470976	-0.117744	-1.53067	-1.8839	-1.8839	-1.0597	-0.58872	0.706464	-1.76616	-3.53232
2.43	-0.117744	-0.117744	0.470976	-2.00165	0.235488	-0.824208	-1.76616	0.824208	-2.23714	-2.35488
2.4325	-0.235488	0.353232	0.117744	-1.76616	-0.58872	-0.941952	-1.8839	-0.706464	-1.64842	-3.06135
2.435	-0.824208	-1.8839	0.353232	-3.53232	-0.706464	-0.235488	-2.9436	-0.470976	-2.35488	-2.9436
2.4375	-1.29518	-2.11939	0.235488	-3.29683	-0.941952	-0.706464	-3.65007	-1.53067	-4.12104	-2.9436
2.44	-1.76616	-1.64842	-1.64842	-3.06135	-2.59037	-1.64842	-1.76616	-1.76616	-3.17909	-4.47427
2.4425	-1.41293	-2.11939	-1.17744	-2.82586	-2.23714	-2.59037	-2.11939	-0.706464	-3.17909	-3.53232
2.445	-0.58872	-0.470976	-1.53067	-1.41293	-2.59037	-2.47263	-1.41293	-0.706464	-2.70811	-3.88555
2.4475	-0.470976	0	-1.64842	-1.64842	-1.76616	-1.76616	-0.706464	0.706464	-0.706464	-3.17909
2.45	-0.117744	-0.353232	0.353232	-1.41293	-0.58872	-1.29518	-2.23714	0.470976	-1.41293	-1.53067
2.4525	-0.117744	-0.117744	-0.353232	-1.8839	-1.17744	-0.470976	-1.8839	-0.706464	-1.64842	-2.59037
2.455	-0.824208	-1.64842	-0.353232	-3.88555	-0.706464	-0.353232	-2.59037	0.117744	-2.70811	-2.70811
2.4575	-1.64842	-1.8839	-0.235488	-3.29683	-0.941952	-1.0597	-3.41458	-1.64842	-4.0033	-2.9436
2.46	-1.8839	-2.00165	-1.8839	-3.41458	-2.47263	-1.29518	-1.64842	-2.00165	-3.06135	-4.59202
2.4625	-2.23714	-2.47263	-1.8839	-3.29683	-1.76616	-1.8839	-1.8839	-0.353232	-2.70811	-3.88555
2.465	-1.0597	-0.470976	-2.23714	-1.29518	-2.35488	-2.35488	-0.941952	-0.58872	-2.00165	-3.53232
2.4675	0	-0.117744	-1.76616	-1.29518	-1.76616	-1.64842	0	0.353232	-0.58872	-2.82586
2.47	0.235488	-0.353232	0.117744	-1.64842	0	-0.824208	-1.64842	0.470976	-1.53067	-1.64842
2.4725	0.353232	0.353232	-0.117744	-1.64842	-0.353232	-0.235488	-2.00165	-0.706464	-1.17744	-2.82586
2.475	0	-1.76616	-0.117744	-3.41458	0	-0.353232	-2.82586	-0.117744	-2.11939	-2.59037
2.4775	-1.17744	-2.23714	-0.470976	-3.06135	-0.706464	-0.706464	-3.29683	-1.53067	-3.41458	-3.29683
2.48	-1.8839	-1.8839	-2.11939	-2.9436	-2.23714	-1.76616	-1.76616	-1.76616	-2.35488	-4.70976
2.4825	-1.76616	-2.47263	-1.41293	-3.06135	-2.11939	-2.35488	-2.00165	-0.58872	-2.9436	-3.76781
2.485	-0.941952	-0.58872	-1.53067	-1.29518	-2.23714	-2.11939	-1.0597	-0.706464	-2.23714	-3.88555
2.4875	-0.117744	0.117744	-2.00165	-1.64842	-1.76616	-1.64842	-0.470976	0.706464	-0.706464	-3.41458
2.49	0.353232	-0.470976	0	-1.76616	-0.58872	-0.706464	-2.47263	0.470976	-1.53067	-1.8839
2.4925	0.706464	0.353232	-0.117744	-2.00165	-1.0597	0.117744	-1.8839	-0.706464	-1.53067	-2.47263
2.495	0.235488	-1.29518	-0.117744	-4.0033	-0.58872	-0.117744	-2.35488	-0.353232	-2.00165	-2.82586
2.4975	-0.58872	-0.353232	-0.470976	-3.65007	-1.17744	-0.941952	-3.41458	-2.35488	-3.53232	-3.53232
2.5	-1.41293	1.41293	-2.00165	-3.76781	-2.82586	-1.41293	-1.17744	-2.35488	-2.59037	-4.82751
2.5025	-1.76616	1.17744	-1.64842	-3.53232	-2.00165	-1.8839	-1.0597	-0.235488	-2.23714	-4.0033
2.505	-1.17744	1.29518	-1.8839	-1.64842	-2.70811	-2.35488	-0.470976	-0.470976	-1.53067	-3.76781
2.5075	-0.235488	0.117744	-1.53067	-1.8839	-2.11939	-1.41293	0.235488	0.470976	-0.58872	-3.29683
2.51	0.117744	0.824208	0.470976	-1.8839	-0.353232	-0.353232	-1.41293	0.824208	-1.17744	-1.8839
2.5125	0.117744	0.117744	-0.235488	-1.29518	-0.706464	0.117744	-2.00165	-0.353232	-0.706464	-2.70811
2.515	-0.58872	-1.17744	0.117744	-2.70811	-0.706464	-0.235488	-3.06135	-0.58872	-1.76616	-2.70811
2.5175	-1.53067	-2.00165	0.117744	-2.70811	-1.0597	-0.824208	-3.53232	-1.8839	-3.17909	-3.17909
2.52	-1.64842	-2.00165	-2.11939	-2.47263	-2.47263	-1.64842	-1.53067	-2.11939	-2.35488	-4.12104
2.5225	-1.41293	-0.941952	-1.41293	-2.11939	-1.8839	-2.11939	-1.53067	-0.941952	-2.59037	-3.29683
2.525	-0.706464	-0.117744	-1.76616	-0.58872	-2.47263	-2.23714	-0.706464	-0.941952	-2.11939	-3.76781
2.5275	-0.117744	0	-1.64842	-1.17744	-1.76616	-1.53067	0	0.706464	-0.58872	-3.06135
2.53	0.58872	0.470976	0.58872	-1.0597	-0.353232	-0.824208	-2.00165	0.941952	-1.17744	-1.0597
2.5325	0.58872	-0.353232	0.235488	-1.41293	-0.824208	0.117744	-1.41293	-0.824208	-1.29518	-2.47263
2.535	-0.470976	-1.17744	0.235488	-3.17909	-0.117744	0.235488	-2.00165	-0.235488	-1.64842	-2.59037
2.5375	-1.29518	-2.00165	0.235488	-2.59037	-0.706464	-0.470976	-2.9436	-1.41293	-3.17909	-2.82586
2.54	-2.00165	-2.23714	-1.29518	-2.70811	-2.35488	-1.0597	-1.17744	-1.8839	-2.47263	-4.0033
2.5425	-2.23714	-0.941952	-1.17744	-2.70811	-1.8839	-1.8839	-1.53067	0	-2.11939	-3.53232
2.545	-1.64842	0.117744	-1.53067	-0.941952	-2.59037	-2.35488	-0.941952	-0.117744	-1.41293	-3.41458
2.5475	-0.235488	0.706464	-1.41293	-1.41293	-2.00165	-1.17744	-0.235488	1.29518	-0.117744	-2.9436
2.55	0.353232	0.824208	0.58872	-1.53067	-0.235488	-0.353232	-1.29518	1.41293	-0.824208	-1.8839
2.5525	0.235488	0	-0.470976	-1.29518	-0.824208	0	-1.29518	-0.117744	-0.235488	-2.59037
2.555	-0.235488	-1.0597	0.117744	-2.9436	-0.706464	0	-2.35488	0.235488	-1.53067	-2.47263
2.5575	-1.17744	-2.00165	0.117744	-2.70811	-1.0597	-0.941952	-2.82586	-1.17744	-2.9436	-2.59037
2.56	-1.64842	-2.00165	-2.00165	-2.59037	-2.82586	-1.8839	-1.0597	-1.53067	-2.00165	-4.35653
2.5625	-1.8839	-1.29518	-1.29518	-2.35488	-2.59037	-2.59037	-1.53067	-0.353232	-2.11939	-3.65007
2.565	-0.824208	-0.824208	-1.41293	-0.470976	-2.82586	-2.11939	-0.470976	-0.706464	-1.76616	-3.76781
2.5675	0	0.117744	-1.41293	-0.58872	-2.47263	-1.17744	0	0.824208	0.235488	-3.17909
2.57	0.353232	0.353232	0.235488	-0.824208	-1.0597	-0.58872	-1.8839	0.706464	-0.470976	-1.41293
2.5725	0.353232	-0.353232	-0.353232	-1.17744	-1.41293	0.117744	-1.53067	-0.58872	-0.470976	-2.11939
2.575	-0.353232	-1.0597	-0.470976	-2.82586	-0.824208	0.353232	-2.00165	0.117744	-1.0597	-2.11939
2.5775	-1.0597	-1.17744	-0.235488	-2.23714	-1.29518	-0.470976	-2.70811	-1.41293	-2.47263	-2.70811
2.58	-1.53067	-1.76616	-1.8839	-2.35488	-2.9436	-1.17744	-0.706464	-1.8839	-1.53067	-4.47427
2.5825	-1.8839	-1.53067	-1.76616	-2.59037	-2.23714	-1.41293	-0.941952	-0.117744	-1.76616	-4.23879
2.585	-1.17744	-0.353232	-1.64842	-0.470976	-2.70811	-1.8839	0	-0.470976	-1.0597	-3.65007
2.5875	-0.235488	0.117744	-1.17744	-0.941952	-2.35488	-1.0597	0.470976	0.58872	0.235488	-3.06135
2.59	-0.235488	0.353232	0.58872	-1.41293	-0.470976	-0.235488	-0.941952	0.353232	-0.824208	-1.76616
2.5925	-0.117744	0.235488	-0.117744	-1.17744	-0.706464	0	-1.0597	-0.824208	-0.706464	-2.47263
2.595	-0.235488	-0.353232	0.117744	-2.70811	-0.706464	0	-1.8839	-0.470976	-1.29518	-2.11939
2.5975	-1.29518	-1.0597	-0.235488	-2.70811	-1.29518	-0.941952	-2.35488	-1.29518	-2.82586	-2.82586
2.6	-2.00165	-1.64842	-2.00165	-2.70811	-2.9436	-1.8839	-0.706464	-1.41293	-2.00165	-4.0033
2.6025	-2.11939	-1.29518	-1.29518	-2.35488	-2.35488	-2.11939	-1.29518	-0.235488	-2.11939	-2.9436
2.605	-1.29518	-0.235488	-1.29518	-0.470976	-2.47263	-1.76616	-0.353232	-0.470976	-1.53067	-3.29683
2.6075	-0.706464	0.353232	-1.29518	-1.0597	-1.8839	-1.29518	0.353232	0.706464	0.353232	-2.82586
2.61	0.353232	0.470976	0.706464	-1.29518	-0.235488	-0.353232	-2.00165	0.706464	-0.470976	-0.941952
2.6125	0.470976	-0.117744	0.353232	-1.53067	-0.941952	0.58872	-1.0597	-0.470976	-0.353232	-2.00165
2.615	-0.58872	-0.824208	0.117744	-3.41458	-0.58872	0.235488	-1.64842	0	-0.941952	-2.23714
2.6175	-1.29518	-1.29518	-0.235488	-2.9436	-1.29518	-0.706464	-2.47263	-1.64842	-2.47263	-2.82586
2.62	-2.00165	-1.76616	-2.00165	-3.06135	-2.9436	-1.29518	-0.706464	-1.76616	-2.00165	-4.59202
2.6225	-2.23714	-0.941952	-1.76616	-2.82586	-2.23714	-1.76616	-0.824208	0.117744	-1.64842	-4.0033
2.625	-1.29518	0	-2.23714	-0.58872	-2.9436	-2.00165	0.117744	-0.353232	-0.941952	-3.76781
2.6275	-0.470976	0.470976	-2.00165	-0.941952	-2.70811	-1.29518	0.353232	0.58872	-0.117744	-3.17909
2.63	-0.235488	0.706464	0.235488	-1.17744	-0.470976	-0.470976	-1.0597	0.706464	-0.824208	-1.76616
2.6325	0.117744	0.353232	-0.235488	-0.706464	-0.941952	0.117744	-0.941952	-1.0597	-0.117744	-2.23714
2.635	-0.353232	-0.58872	0.117744	-2.82586	-1.0597	0.117744	-2.11939	-0.824208	-0.941952	-2.11939
2.6375	-1.17744	-1.41293	0.470976	-2.9436	-1.53067	-0.58872	-2.82586	-1.76616	-2.9436	-2.47263
2.64	-1.53067	-1.64842	-1.41293	-2.23714	-2.9436	-1.41293	-0.706464	-1.64842	-1.8839	-3.88555
2.6425	-1.76616	-1.53067	-0.941952	-2.11939	-2.23714	-2.35488	-0.824208	-0.470976	-2.23714	-3.17909
2.645	-1.17744	-0.941952	-1.29518	-0.58872	-2.70811	-2.23714	0	-0.941952	-1.41293	-3.41458
2.6475	-0.353232	0.117744	-1.53067	-0.824208	-2.00165	-1.41293	0.58872	0.58872	0.353232	-2.70811
2.65	0.353232	0.58872	0.353232	-0.706464	-0.353232	-0.58872	-1.29518	0.58872	-0.235488	-0.824208
2.6525	0.58872	0	-0.117744	-0.941952	-1.17744	0.235488	-0.58872	-0.941952	0	-1.64842
2.655	-0.470976	-0.824208	-0.353232	-2.9436	-0.824208	0.353232	-1.53067	-0.235488	-0.58872	-2.00165
2.6575	-1.0597	-1.53067	-0.117744	-2.35488	-1.17744	-0.58872	-2.00165	-1.64842	-2.23714	-2.35488
2.66	-1.53067	-1.8839	-1.64842	-2.47263	-2.59037	-0.941952	0.117744	-1.8839	-1.41293	-4.0033
2.6625	-1.8839	-1.0597	-1.64842	-2.11939	-2.00165	-1.64842	-0.235488	-0.235488	-1.17744	-3.29683
2.665	-1.17744	0	-2.11939	-0.706464	-2.82586	-1.8839	0	-0.470976	-0.824208	-2.9436
2.6675	-0.353232	0.58872	-1.53067	-0.706464	-2.59037	-1.0597	0.706464	0.941952	0.235488	-2.11939
2.67	0.117744	0.941952	0.706464	-1.29518	-0.58872	-0.470976	-0.824208	0.941952	-0.353232	-0.706464
2.6725	0	0.470976	1.29518	-1.17744	-1.17744	-0.353232	-0.941952	-0.941952	0	-1.53067
2.675	-0.58872	-0.706464	3.88555	-2.59037	-1.0597	-0.117744	-2.00165	-0.470976	-0.941952	-1.64842
2.6775	-1.17744	-1.64842	2.70811	-2.59037	-1.29518	-0.824208	-2.47263	-1.64842	-2.59037	-2.11939
2.68	-1.64842	-1.76616	0.235488	-1.8839	-2.9436	-1.76616	-0.470976	-1.64842	-1.53067	-3.76781
2.6825	-1.64842	-1.29518	-1.0597	-1.8839	-2.59037	-2.11939	-1.0597	-0.235488	-2.11939	-2.9436
2.685	-0.941952	-0.706464	-1.64842	-0.235488	-2.59037	-1.76616	-0.117744	-0.235488	-1.53067	-2.9436
2.6875	0	0.117744	-0.941952	-0.58872	-1.8839	-1.0597	0.58872	0.941952	0.470976	-2.23714
2.69	0.58872	0.470976	-0.58872	-0.58872	-0.235488	-0.470976	-1.41293	0.58872	-0.470976	-0.58872
2.6925	0.58872	-0.470976	-0.235488	-1.17744	-0.941952	0.353232	-0.941952	-0.706464	-0.353232	-1.76616
2.695	-0.117744	-0.824208	0.470976	-3.06135	0	0.470976	-1.41293	-0.353232	-0.824208	-2.00165
2.6975	-0.470976	-1.29518	-0.353232	-2.35488	-1.0597	-0.353232	-2.23714	-2.11939	-2.23714	-2.11939
2.7	-1.41293	-2.00165	-0.941952	-2.11939	-2.9436	-0.824208	-0.235488	-2.47263	-1.53067	-3.76781
2.7025	-2.11939	-1.0597	-1.76616	-2.23714	-2.35488	-1.41293	-0.706464	-0.353232	-1.41293	-2.82586
2.705	-1.41293	0.117744	-2.23714	-0.353232	-3.06135	-1.76616	0	-0.353232	-0.470976	-2.59037
2.7075	-0.353232	0.353232	-1.29518	-0.706464	-2.59037	-0.941952	0.706464	0.824208	0.470976	-2.23714
2.71	0	0.470976	-0.706464	-1.0597	-0.706464	-0.470976	-0.824208	0.941952	-0.824208	-0.941952
2.7125	0.235488	0	-0.117744	-0.706464	-1.17744	0.235488	-0.941952	-0.470976	-0.58872	-1.53067
2.715	-0.117744	-0.941952	0.117744	-2.23714	-0.706464	0	-1.64842	0.117744	-1.17744	-1.41293
2.7175	-0.941952	-1.53067	-0.353232	-2.00165	-1.17744	-0.58872	-2.11939	-1.29518	-2.47263	-2.23714
2.72	-1.76616	-1.53067	-1.0597	-2.00165	-2.59037	-1.41293	-0.235488	-1.64842	-1.53067	-3.76781
2.7225	-1.76616	-1.17744	-1.41293	-1.8839	-2.00165	-1.8839	-0.470976	0	-1.41293	-2.82586
2.725	-1.0597	-0.470976	-1.41293	-0.117744	-2.11939	-1.8839	0.58872	0	-0.706464	-3.17909
2.7275	-0.235488	0.235488	-0.706464	-0.58872	-2.23714	-1.29518	0.824208	3.65007	0.941952	-2.59037
2.73	0.353232	0.470976	-0.117744	-0.58872	-0.824208	-0.706464	-1.0597	4.0033	-0.117744	-0.706464
2.7325	0.235488	-0.235488	0.58872	-0.706464	-1.29518	0.235488	-0.470976	2.47263	-0.353232	-1.41293
2.735	-0.117744	-0.706464	0.235488	-2.70811	-0.824208	0.353232	-1.0597	0.353232	-0.706464	-1.8839
2.7375	-0.824208	-1.53067	-0.353232	-2.23714	-1.41293	-0.353232	-1.8839	-1.29518	-2.47263	-2.23714
2.74	-1.29518	-2.00165	-0.706464	-1.8839	-2.9436	-0.824208	0.235488	-1.17744	-1.64842	-3.65007
2.7425	-1.76616	-1.0597	-1.64842	-2.00165	-2.35488	-1.64842	-0.117744	-1.17744	-1.76616	-2.82586
2.745	-0.824208	-0.235488	-2.00165	0	-2.70811	-2.11939	0.353232	-0.824208	-1.0597	-2.82586
2.7475	-0.235488	0.117744	-1.29518	-0.470976	-2.47263	-1.29518	0.824208	0.353232	0.117744	-2.11939
2.75	0.235488	0.470976	-0.353232	-0.706464	-0.470976	-0.235488	-0.706464	1.17744	-0.58872	-0.58872
2.7525	0.353232	0.235488	0.235488	-0.470976	-0.941952	0	-0.58872	1.0597	-0.353232	-1.53067
2.755	-0.353232	-0.706464	0.117744	-2.23714	-0.941952	0.117744	-1.53067	-0.117744	-0.941952	-1.41293
2.7575	-1.17744	-1.8839	-0.353232	-2.11939	-1.53067	-0.58872	-2.11939	-1.0597	-2.47263	-1.64842
2.76	-1.76616	-2.00165	-0.941952	-1.76616	-2.82586	-1.76616	-0.117744	-0.824208	-1.64842	-3.41458
2.7625	-1.53067	-1.64842	-1.41293	-1.76616	-2.70811	-2.35488	-0.353232	-0.941952	-1.53067	-2.59037
2.765	-0.941952	-0.824208	-1.41293	-0.117744	-2.82586	-2.11939	0	-0.117744	-0.941952	-2.70811
2.7675	-0.117744	0	-0.706464	-0.58872	-2.11939	-1.17744	0.470976	0.353232	0.824208	-1.76616
2.77	0.58872	0.353232	0.117744	-0.470976	-0.58872	-0.235488	-1.17744	0.470976	0	0
2.7725	0.58872	-0.706464	0.58872	-0.824208	-1.17744	0.353232	-0.706464	0.470976	0	-1.17744
2.775	-0.353232	-1.64842	0.117744	-2.59037	-0.941952	0.58872	-1.53067	0	-0.824208	-1.41293
2.7775	-1.0597	-1.8839	-0.58872	-2.11939	-1.41293	-0.470976	-2.23714	-0.58872	-2.70811	-1.64842
2.78	-1.76616	-2.35488	-0.941952	-1.8839	-2.70811	-1.17744	-0.470976	-1.17744	-1.76616	-3.17909
2.7825	-2.23714	-1.53067	-1.53067	-2.11939	-2.23714	-1.8839	-0.353232	-0.470976	-1.41293	-2.70811
2.785	-1.29518	-0.58872	-1.8839	-0.117744	-3.06135	-2.11939	0.353232	0.235488	-0.706464	-2.59037
2.7875	-0.117744	0.117744	-0.941952	0	-2.70811	-0.941952	1.0597	0.470976	0.470976	-2.11939
2.79	0.117744	0.470976	0	-0.117744	-0.470976	-0.353232	-0.58872	0.941952	-0.58872	-0.58872
2.7925	-0.117744	0.117744	0.353232	-0.117744	-1.0597	0.235488	-0.824208	0.58872	0	-1.76616
2.795	-0.353232	-0.941952	0.58872	-1.76616	-0.941952	0.117744	-1.76616	-0.235488	-0.941952	-1.8839
2.7975	-1.17744	-1.53067	-0.117744	-1.53067	-1.41293	-0.58872	-1.76616	-0.706464	-2.23714	-2.00165
2.8	-1.64842	-1.76616	-0.941952	-1.41293	-3.17909	-1.64842	0.235488	-1.0597	-1.41293	-3.41458
2.8025	-1.8839	-1.29518	-1.17744	-1.53067	-2.82586	-2.00165	-0.117744	-0.941952	-1.8839	-2.59037
2.805	-1.53067	-0.706464	-1.17744	0.235488	-2.9436	-1.64842	0.706464	0	-0.941952	-2.70811
2.8075	-0.353232	0.117744	-0.706464	-0.117744	-2.35488	-0.706464	1.0597	0.353232	0.941952	-2.11939
2.81	0.470976	0.353232	0	-0.353232	-0.941952	0	-1.17744	0.470976	-0.117744	-0.470976
2.8125	0.353232	-0.470976	0.58872	-0.470976	-1.41293	0.706464	-1.0597	-0.353232	-0.470976	-1.29518
2.815	-0.353232	-1.0597	0.235488	-2.35488	-0.706464	0.470976	-1.53067	-0.58872	-1.17744	-1.53067
2.8175	-1.0597	-1.64842	-0.824208	-1.8839	-1.0597	-0.470976	-2.00165	-1.29518	-2.82586	-2.11939
2.82	-1.64842	-2.35488	-1.29518	-1.8839	-2.70811	-1.17744	-0.353232	-1.64842	-2.00165	-3.88555
2.8225	-1.8839	-1.53067	-1.8839	-1.64842	-1.53067	-1.29518	-0.706464	-0.470976	-1.8839	-3.06135
2.825	-0.706464	-0.235488	-1.64842	0.58872	-2.23714	-1.53067	0.117744	0.235488	-1.0597	-2.59037
2.8275	0.235488	0.235488	-0.235488	0.117744	-2.11939	-1.17744	0.470976	0.58872	0.470976	-2.23714
2.83	0.470976	0.117744	0.470976	-0.470976	-0.470976	0	-1.17744	0.58872	-0.470976	-1.0597
2.8325	0.470976	-0.117744	0.824208	-0.470976	0.353232	0.235488	-1.17744	0.117744	-0.235488	-1.64842
2.835	0.117744	-0.824208	0.58872	-1.8839	2.82586	0.117744	-2.00165	-0.706464	-0.941952	-1.41293
2.8375	-0.824208	-1.64842	-0.117744	-1.8839	1.17744	-0.470976	-2.11939	-1.17744	-2.35488	-2.11939
2.84	-1.53067	-1.76616	-1.0597	-1.64842	-0.58872	-1.17744	-0.117744	-1.17744	-1.0597	-3.65007
2.8425	-1.64842	-0.941952	-1.41293	-1.41293	-2.23714	-2.11939	-0.235488	-0.824208	-1.0597	-2.70811
2.845	-1.29518	-0.235488	-1.41293	0.470976	-2.23714	-2.23714	0.824208	0	-0.58872	-2.9436
2.8475	-0.58872	0.117744	-1.0597	-0.235488	-1.53067	-1.53067	1.0597	0.58872	1.0597	-2.23714
2.85	0.235488	0.353232	-0.235488	-0.470976	-1.41293	-0.706464	-1.17744	0.470976	-0.117744	-0.353232
2.8525	0.353232	-0.470976	0.353232	-0.58872	-0.941952	0	-0.824208	-0.117744	0	-1.17744
2.855	-0.117744	-1.17744	0.353232	-2.70811	-0.824208	0.117744	-1.41293	-0.353232	-0.353232	-1.64842
2.8575	-0.941952	-1.64842	-0.353232	-1.8839	-1.41293	-0.824208	-2.23714	-1.29518	-2.00165	-1.8839
2.86	-1.29518	-2.00165	-0.824208	-1.8839	-1.8839	-1.29518	-0.235488	-1.17744	-1.64842	-3.41458
2.8625	-1.53067	-1.29518	-1.53067	-1.76616	-2.23714	-1.8839	-0.117744	-0.353232	-1.29518	-2.47263
2.865	-0.824208	-0.235488	-1.53067	0	-2.70811	-1.8839	0.470976	0.235488	-0.824208	-1.8839
2.8675	0.117744	0	-0.470976	-0.470976	-1.8839	-0.824208	1.0597	0.706464	0.353232	-1.64842
2.87	0.470976	0.58872	0.470976	-0.470976	-1.17744	0.117744	-0.706464	0.706464	-0.470976	-0.235488
2.8725	0.706464	0.235488	0.58872	0	-1.0597	0.353232	-0.706464	-0.235488	-0.235488	-1.17744
2.875	-0.235488	-1.0597	0.470976	-1.76616	-1.17744	0.353232	-1.64842	-1.29518	-1.41293	-1.29518
2.8775	-1.53067	-1.76616	0	-1.76616	-1.17744	-0.353232	-2.11939	-1.53067	-2.70811	-1.8839
2.88	-1.8839	-2.00165	-1.17744	-1.64842	-1.41293	-1.41293	-0.117744	-1.53067	-1.29518	-3.41458
2.8825	-1.53067	-1.17744	-1.64842	-1.53067	-2.00165	-2.00165	-0.117744	-0.824208	-1.41293	-2.35488
2.885	-1.0597	-0.235488	-1.41293	0	-1.8839	-1.8839	0.58872	0.117744	-0.941952	-2.11939
2.8875	0	0.58872	-0.470976	-0.470976	-1.17744	-0.941952	0.941952	0.706464	1.0597	-1.53067
2.89	0.941952	0.941952	0.470976	-0.353232	-1.0597	-0.353232	-1.17744	0.470976	0.235488	0.235488
2.8925	0.58872	0.353232	1.0597	-0.353232	-0.58872	0.117744	-0.941952	-0.117744	0	-0.706464
2.895	-0.353232	-0.470976	0.353232	-2.35488	-0.824208	0.353232	-1.41293	-0.706464	-0.706464	-1.17744
2.8975	-0.824208	-0.941952	-0.117744	-1.76616	-1.17744	-0.58872	-2.00165	-1.17744	-2.00165	-1.64842
2.9	-1.41293	-1.53067	-0.941952	-1.41293	-1.76616	-1.29518	-0.117744	-1.41293	-0.824208	-3.53232
2.9025	-1.53067	-0.941952	-1.41293	-1.8839	-2.35488	-2.00165	-0.58872	-0.353232	-0.706464	-2.9436
2.905	-0.58872	-0.353232	-1.17744	-0.117744	-2.35488	-2.23714	-0.117744	0.470976	-0.235488	-2.35488
2.9075	0.353232	0	-0.58872	-0.353232	-1.53067	-1.29518	0.706464	0.706464	0.941952	-1.64842
2.91	0.58872	0.235488	0.117744	-0.941952	-0.470976	-0.470976	-1.29518	0.706464	0	-0.58872
2.9125	0.470976	-0.117744	0.58872	-0.941952	-0.235488	0.117744	-0.941952	-0.117744	0.235488	-1.53067
2.915	0	-1.0597	0.706464	-2.11939	-0.706464	0.235488	-1.41293	-1.0597	-0.706464	-0.941952
2.9175	-0.824208	-1.76616	0.117744	-1.64842	-1.0597	-0.470976	-1.76616	-1.41293	-2.35488	-1.64842
2.92	-1.53067	-2.00165	-1.0597	-1.41293	-1.53067	-1.76616	0	-1.29518	-1.41293	-2.9436
2.9225	-1.53067	-0.941952	-1.53067	-1.53067	-2.23714	-2.23714	-0.58872	-0.470976	-1.41293	-1.8839
2.925	-1.0597	-0.235488	-1.64842	0.235488	-2.00165	-2.00165	0.235488	0.235488	-0.941952	-1.76616
2.9275	-0.117744	0.353232	-1.17744	-0.117744	-1.17744	-1.29518	0.941952	0.706464	0.941952	-1.17744
2.93	0.235488	0.58872	-0.353232	-0.470976	-0.706464	-0.58872	-1.29518	0.58872	-0.117744	0.353232
2.9325	0.235488	-0.235488	0.470976	-0.706464	-0.117744	0.353232	-0.941952	0	-0.58872	-0.58872
2.935	-0.353232	-0.824208	0.470976	-2.47263	-0.235488	0.470976	-1.0597	-0.58872	-0.824208	-1.0597
2.9375	-0.824208	-1.17744	-0.117744	-1.76616	-1.41293	-0.470976	-2.00165	-1.17744	-2.00165	-1.76616
2.94	-1.29518	-1.64842	-0.706464	-1.53067	-2.00165	-0.824208	-0.353232	-1.29518	-1.29518	-3.17909
2.9425	-1.53067	-0.706464	-1.41293	-1.76616	-2.35488	-1.0597	-0.470976	-0.235488	-1.0597	-2.35488
2.945	-0.470976	0.353232	-1.41293	0.470976	-2.59037	-1.64842	0.235488	0.58872	-0.353232	-1.8839
2.9475	0.235488	0.470976	-0.706464	-0.235488	-1.53067	-0.941952	0.706464	0.58872	0.706464	-1.41293
2.95	0.235488	0.353232	-0.235488	-0.58872	-0.470976	0	-0.824208	0.941952	-0.470976	0
2.9525	0.353232	-0.235488	0.235488	-0.353232	0	0.353232	-0.470976	0.353232	0	-0.824208
2.955	-0.117744	-1.0597	0.470976	-1.76616	-0.235488	0.470976	-1.29518	-0.824208	-0.58872	-0.706464
2.9575	-1.29518	-1.8839	-0.235488	-1.53067	-1.0597	-0.353232	-2.00165	-1.0597	-2.11939	-1.29518
2.96	-2.00165	-2.23714	-1.0597	-1.41293	-1.8839	-1.41293	-0.235488	-1.17744	-1.0597	-2.59037
2.9625	-1.8839	-1.17744	-1.0597	-1.17744	-2.11939	-2.00165	-0.470976	-0.353232	1.17744	-1.76616
2.965	-1.0597	-0.235488	-1.0597	0.706464	-1.8839	-2.00165	0.353232	0.353232	3.41458	-1.8839
2.9675	-0.353232	0.353232	-0.824208	-0.353232	-1.0597	-0.941952	0.941952	1.0597	3.17909	-1.53067
2.97	0.470976	0.58872	0.117744	-0.117744	-0.941952	0	-1.0597	1.0597	1.64842	0.353232
2.9725	0.470976	-0.235488	0.706464	-0.353232	-0.235488	0.824208	-0.235488	0.470976	0.353232	-0.353232
2.975	-0.353232	-0.824208	0.353232	-2.47263	-0.235488	0.706464	-0.824208	-0.117744	-0.235488	-0.58872
2.9775	-1.0597	-1.29518	-0.353232	-2.23714	-1.0597	-0.117744	-1.53067	-0.824208	-1.64842	-0.824208
2.98	-1.64842	-2.00165	-0.824208	-1.64842	-1.76616	-0.824208	0.353232	-0.824208	-2.35488	-2.35488
2.9825	-1.8839	-1.29518	-1.64842	-1.53067	-1.8839	-1.29518	0.235488	0	-1.64842	-1.76616
2.985	-0.824208	-0.353232	-1.53067	0.353232	-2.11939	-1.8839	0.824208	0.58872	0	-1.41293
2.9875	-0.235488	0	-0.470976	0.235488	-1.41293	-1.0597	1.29518	0.58872	0.470976	-1.0597
2.99	0.117744	0.117744	0.235488	-0.235488	-0.353232	-0.706464	-0.117744	0.706464	0.117744	0.470976
2.9925	0.117744	-0.58872	0.58872	0	0.117744	-0.353232	-0.117744	0.117744	-0.470976	-0.706464
2.995	-0.58872	-1.41293	0.706464	-1.76616	-0.235488	-0.353232	-1.17744	-0.941952	-1.41293	-0.58872
2.9975	-1.64842	-2.11939	-0.235488	-1.76616	-0.470976	-0.58872	-1.76616	-1.17744	-2.00165	-1.29518
3	-1.8839	-1.76616	-0.824208	-1.41293	-1.17744	-1.64842	0.235488	-1.0597	-2.11939	-2.59037
3.0025	-1.64842	-0.706464	-1.29518	-1.17744	-2.11939	-2.23714	-0.235488	-0.58872	-1.41293	-1.64842
3.005	-1.17744	-0.235488	-1.41293	0.58872	-2.00165	-2.00165	0.235488	0.117744	-0.58872	-1.8839
3.0075	-0.470976	0.58872	-0.824208	0.117744	-1.0597	-1.29518	0.824208	0.58872	0.706464	-1.0597
3.01	0.353232	0.706464	-0.117744	-0.117744	-0.58872	-0.353232	-1.17744	0.353232	1.0597	0.470976
3.0125	0.235488	-0.353232	0.470976	-0.353232	0	0.470976	-0.58872	-0.353232	-0.353232	0.824208
3.015	-0.353232	-0.824208	0	-2.00165	0.117744	0.824208	-1.0597	-0.706464	-1.0597	2.82586
3.0175	-0.824208	-1.53067	-0.353232	-1.53067	-0.941952	-0.117744	-1.53067	-1.29518	-1.41293	1.29518
3.02	-1.41293	-1.76616	-0.941952	-1.0597	-1.8839	-1.0597	0.353232	-1.29518	-1.76616	-0.353232
3.0225	-1.8839	-1.0597	-1.76616	-1.0597	-2.35488	-1.64842	-0.117744	-0.58872	-1.17744	-1.53067
3.025	-0.941952	0	-1.76616	0.470976	-2.59037	-1.76616	0.353232	0.353232	0.235488	-1.0597
3.0275	0.117744	0.235488	-0.941952	0.235488	-1.53067	-1.0597	0.941952	0.58872	0.706464	-0.235488
3.03	0.235488	0.235488	-0.353232	-0.353232	-0.58872	-0.235488	-0.58872	0.706464	0.941952	-0.470976
3.0325	0.117744	-0.470976	0.235488	-0.117744	-0.117744	0.235488	-0.824208	0.235488	-0.117744	-0.824208
3.035	-0.470976	-1.17744	0.824208	-1.41293	0.117744	0.470976	-1.64842	-0.58872	-1.17744	-0.470976
3.0375	-1.0597	-1.64842	0.117744	-1.29518	-0.353232	-0.117744	-2.00165	-1.17744	-1.76616	-1.0597
3.04	-1.53067	-1.76616	-0.706464	-1.17744	-1.53067	-1.0597	0	-1.17744	-1.41293	-1.64842
3.0425	-1.53067	-0.941952	-1.41293	-1.0597	-2.11939	-1.64842	-0.353232	-0.58872	-0.824208	-1.53067
3.045	-0.824208	0	-1.17744	0.706464	-2.11939	-1.76616	0.824208	0.235488	-0.235488	-0.941952
3.0475	0	0.706464	-0.706464	0.235488	-1.17744	-1.17744	1.41293	0.706464	0.58872	-0.58872
3.05	0.58872	0.470976	0	0.117744	-0.470976	-0.706464	-0.470976	0.58872	0.824208	-0.235488
3.0525	0.470976	-0.353232	0.706464	-0.117744	0.235488	0.117744	0.117744	0.235488	-0.117744	-0.235488
3.055	-0.353232	-1.0597	0.470976	-2.00165	0.117744	0.353232	-0.58872	-0.235488	-0.824208	-0.58872
3.0575	-0.706464	-1.17744	-0.117744	-1.53067	-1.0597	-0.58872	-1.29518	-0.941952	-1.41293	-1.0597
3.06	-1.29518	-1.76616	-0.706464	-1.29518	-2.00165	-0.824208	0.235488	-1.0597	-1.53067	-1.41293
3.0625	-1.41293	-1.17744	-1.17744	-1.41293	-2.00165	-1.53067	-0.117744	-0.235488	-0.824208	-1.53067
3.065	-0.353232	-0.353232	-1.29518	0.353232	-2.11939	-2.00165	0.58872	0.470976	-0.117744	-1.29518
3.0675	0.117744	0	-0.353232	0.235488	-1.41293	-1.41293	0.824208	0.706464	0.235488	-0.470976
3.07	0.235488	-0.117744	0.117744	-0.235488	-0.353232	-0.470976	-0.941952	0.824208	0.470976	-0.353232
3.0725	0.58872	-0.353232	0.706464	0	0.353232	0.117744	-0.706464	0.117744	0	0
3.075	0.117744	-0.706464	0.941952	-1.41293	0	0.117744	-2.00165	-0.706464	-0.824208	-0.470976
3.0775	-0.941952	-1.76616	0	-1.41293	-0.824208	-0.353232	-2.23714	-0.941952	-1.64842	-1.17744
3.08	-1.64842	-1.8839	-1.0597	-1.17744	-1.29518	-1.29518	0.117744	-0.941952	-1.53067	-1.53067
3.0825	-1.53067	-1.17744	-1.64842	-0.824208	-2.11939	-2.00165	-0.353232	-0.235488	-0.824208	-1.41293
3.085	-0.941952	-0.353232	-1.53067	0.706464	-2.11939	-2.00165	0.58872	0.117744	-0.117744	-1.0597
3.0875	0	0.353232	-0.824208	0	-1.41293	-1.0597	1.29518	0.941952	0.470976	-0.706464
3.09	1.0597	0.58872	0.353232	-0.235488	-0.941952	-0.470976	-0.824208	0.58872	0.824208	0.353232
3.0925	0.824208	-0.235488	0.58872	-0.117744	0	0.235488	-0.470976	-0.235488	-0.235488	0.470976
3.095	0.235488	-1.0597	0.353232	-2.35488	0.117744	0.117744	-1.17744	-0.706464	-0.706464	-0.706464
3.0975	-0.470976	-1.29518	-0.235488	-2.00165	-0.941952	-0.470976	-2.00165	-1.17744	-1.0597	-1.0597
3.1	-1.29518	-1.76616	-0.824208	-1.53067	-1.53067	-1.0597	-0.117744	-0.941952	-1.53067	-1.53067
3.1025	-1.41293	-1.29518	-1.64842	-1.41293	-1.8839	-1.64842	0	-0.117744	-1.0597	-1.8839
3.105	-0.706464	-0.353232	-1.8839	0.353232	-2.23714	-1.8839	0.470976	0.470976	-0.353232	-1.0597
3.1075	0	0	-0.58872	0.235488	-1.41293	-1.0597	0.941952	0.58872	0	0
3.11	0.117744	0.117744	0.235488	0	-0.117744	-0.470976	-0.470976	0.706464	0.117744	0.353232
3.1125	0.353232	-0.117744	0.824208	-0.235488	0.235488	0.117744	-0.470976	-0.117744	-0.117744	0.353232
3.115	-0.235488	-0.941952	0.58872	-1.8839	0	0.353232	-1.53067	-0.824208	-0.824208	-0.235488
3.1175	-1.0597	-1.76616	-0.235488	-1.41293	-0.58872	0.235488	-1.76616	-1.0597	-1.41293	-1.17744
3.12	-1.64842	-1.53067	-1.0597	-1.41293	-1.41293	-0.58872	0.117744	-1.0597	-1.41293	-1.64842
3.1225	-1.29518	-0.941952	-1.64842	-1.29518	-2.23714	-1.53067	-0.235488	-0.470976	-0.470976	-1.76616
3.125	-0.824208	-0.235488	-1.29518	0.58872	-2.00165	-1.17744	0.58872	0.235488	0	-0.706464
3.1275	-0.235488	0.235488	-0.470976	-0.117744	-1.29518	-0.58872	1.29518	1.0597	0.706464	-0.235488
3.13	0.58872	0.353232	0.58872	-0.235488	-0.58872	-0.235488	-0.824208	0.706464	0.824208	0.58872
3.1325	0.353232	-0.58872	0.941952	0	-0.353232	0.353232	-0.58872	-0.117744	-0.235488	0.58872
3.135	-0.58872	-1.41293	0.58872	-2.11939	-0.58872	0.470976	-1.0597	-0.470976	-0.824208	-0.353232
3.1375	-1.17744	-1.29518	-0.117744	-1.17744	-1.53067	-0.58872	-1.53067	-1.29518	-1.41293	-1.0597
3.14	-1.64842	-1.53067	-0.824208	-0.941952	-2.00165	-1.17744	0.117744	-1.64842	-1.64842	-1.29518
3.1425	-1.8839	-0.941952	-1.53067	-1.29518	-2.47263	-1.76616	-0.353232	-0.58872	-0.824208	-1.41293
3.145	-0.824208	0.235488	-1.53067	0.353232	-2.47263	-2.11939	0.470976	0.235488	-0.235488	-0.470976
3.1475	-0.117744	0.706464	-0.706464	0.470976	-1.29518	-1.17744	1.0597	0.117744	0.117744	0.353232
3.15	0.117744	0.706464	-0.117744	-0.235488	-0.470976	-0.117744	-0.824208	0.470976	0.117744	0.235488
3.1525	0.353232	-0.117744	0.235488	-0.117744	0.117744	0.117744	-0.706464	-0.235488	-0.58872	0.235488
3.155	0.117744	-0.941952	0.470976	-1.64842	0.353232	0.235488	-1.64842	-0.941952	-1.17744	-0.235488
3.1575	-0.706464	-1.29518	-0.235488	-1.41293	-0.235488	-0.235488	-1.8839	-1.41293	-1.41293	-1.17744
3.16	-1.0597	-1.64842	-0.824208	-1.41293	-1.29518	-1.17744	0.235488	-1.53067	-1.41293	-2.23714
3.1625	-1.29518	-0.824208	-1.0597	-1.17744	-2.00165	-1.8839	-0.117744	-0.941952	-0.706464	-1.8839
3.165	-0.706464	-0.353232	-1.29518	1.0597	-1.76616	-1.8839	0.824208	0.117744	0	-0.824208
3.1675	-0.353232	0.235488	-0.941952	0.235488	-0.824208	-1.0597	1.29518	0.706464	0.824208	-0.117744
3.17	0.235488	0.470976	0	-0.117744	-0.470976	-0.117744	-1.0597	0.58872	0.824208	0.470976
3.1725	0.235488	-0.235488	0.470976	-0.58872	0.235488	0.353232	-0.706464	0	-0.117744	0.706464
3.175	-0.706464	-0.824208	0.58872	-2.23714	0.117744	0.353232	-0.941952	-0.470976	-0.58872	-0.235488
3.1775	-1.17744	-1.29518	0	-1.64842	-1.17744	-0.470976	-1.64842	-1.0597	-0.941952	-0.941952
3.18	-1.53067	-1.64842	-0.706464	-1.17744	-1.76616	-0.941952	0	-1.0597	-1.76616	-1.41293
3.1825	-1.76616	-1.0597	-1.0597	-1.17744	-1.76616	-1.64842	1.0597	0.117744	-0.941952	-1.76616
3.185	-0.941952	-0.117744	-1.0597	0.706464	-1.76616	-2.11939	4.12104	0.353232	0	-1.0597
3.1875	-0.117744	0.235488	-0.353232	0.117744	-0.824208	-1.17744	3.29683	0.470976	0.353232	-0.117744
3.19	0.353232	0.117744	0.470976	-0.353232	-0.235488	-0.235488	1.41293	0.706464	0.235488	0.353232
3.1925	0.706464	-0.235488	0.824208	-0.117744	0.353232	0	-0.117744	-0.117744	0.235488	0.470976
3.195	0.117744	-0.941952	0.824208	-1.8839	0.353232	0.235488	-1.0597	-1.17744	-0.353232	-0.470976
3.1975	-1.17744	-1.53067	-0.235488	-1.76616	-0.353232	-0.117744	-1.17744	-1.17744	-1.41293	-1.17744
3.2	-1.76616	-1.64842	-1.0597	-1.8839	-1.29518	-1.0597	-1.17744	-1.0597	-1.17744	-1.76616
3.2025	-1.53067	-0.824208	-1.53067	-1.29518	-2.00165	-1.76616	-1.0597	-0.470976	-0.470976	-1.64842
3.205	-1.0597	-0.353232	-1.53067	1.0597	-1.64842	-1.76616	0.117744	0.353232	0.117744	-0.941952
3.2075	-0.235488	0	-1.0597	0.235488	-1.0597	-0.941952	0.706464	0.824208	0.58872	-0.235488
3.21	0.470976	0.117744	0.117744	-0.117744	-0.470976	-0.235488	0	0.941952	0.824208	0.235488
3.2125	0.353232	-0.470976	0.824208	-0.470976	0.235488	0.470976	-1.0597	0	0	0.235488
3.215	-0.235488	-1.0597	0.470976	-2.47263	-0.117744	0.58872	-1.64842	-0.353232	-0.706464	-0.824208
3.2175	-0.824208	-1.41293	-0.353232	-1.8839	-1.17744	-0.353232	-1.53067	-1.0597	-1.53067	-1.41293
3.22	-1.41293	-1.64842	-0.706464	-1.0597	-1.64842	-1.0597	-0.824208	-1.0597	-1.76616	-1.76616
3.2225	-1.53067	-0.941952	-1.53067	-1.17744	-1.64842	-1.53067	0	-0.117744	-1.0597	-1.8839
3.225	-1.0597	-0.235488	-1.53067	0.470976	-1.76616	-2.11939	0.58872	0.470976	-0.235488	-0.941952
3.2275	0	0.470976	-0.470976	0.117744	-0.824208	-1.41293	0.706464	0.706464	0.117744	0.117744
3.23	0.353232	0.470976	0	-0.470976	0.353232	-0.470976	0.470976	0.706464	0.235488	0.470976
3.2325	0.470976	0	0.470976	-0.353232	0.353232	0	-0.824208	0.117744	-0.353232	0.353232
3.235	-0.470976	-0.824208	0.706464	-2.00165	0.117744	0.117744	-1.76616	-0.706464	-1.41293	0
3.2375	-1.29518	-1.53067	0	-1.64842	-0.706464	-0.353232	-1.76616	-1.0597	-2.11939	-0.824208
3.24	-1.64842	-1.29518	-0.941952	-1.0597	-1.64842	-0.941952	-0.706464	-1.0597	-1.76616	-1.64842
3.2425	-1.53067	-0.706464	-1.29518	-0.824208	-2.35488	-1.64842	-0.117744	-0.470976	-1.0597	-1.64842
3.245	-1.0597	-0.235488	-1.29518	0.824208	-2.11939	-1.29518	0.235488	0.58872	-0.235488	-0.941952
3.2475	-0.353232	0.706464	-0.58872	0.353232	-1.0597	-0.58872	0.706464	0.941952	0.824208	-0.235488
3.25	0.353232	0.706464	0.470976	0.235488	-0.470976	0	0	0.470976	1.29518	0.470976
3.2525	0.235488	-0.117744	0.706464	0.117744	-0.117744	0.58872	-1.17744	-0.353232	0	0.470976
3.255	-0.706464	-0.941952	0.58872	-1.76616	0	0.470976	-1.41293	-0.706464	-0.706464	-0.235488
3.2575	-1.17744	-1.0597	0	-1.0597	-0.941952	-0.58872	-1.41293	-1.41293	-1.17744	-0.941952
3.26	-1.64842	-1.41293	-1.0597	-0.941952	-1.64842	-1.29518	-0.824208	-1.29518	-1.53067	-1.53067
3.2625	-1.8839	-1.0597	-1.64842	-1.41293	-2.00165	-1.64842	0	-0.235488	-0.58872	-1.8839
3.265	-1.0597	-0.235488	-1.64842	0.235488	-2.00165	-2.00165	0.706464	0.470976	0.353232	-0.706464
3.2675	-0.117744	0.353232	-0.58872	0.117744	-1.0597	-1.29518	0.706464	0.706464	0.824208	0.117744
3.27	-0.353232	0.353232	-0.117744	-0.353232	0	0	-0.235488	0.824208	0.706464	0.353232
3.2725	-0.470976	-0.235488	0.470976	-0.353232	-0.117744	0.470976	-0.706464	0.235488	0.117744	0.470976
3.275	-0.941952	-0.58872	0.824208	-1.53067	-0.117744	0.470976	-1.17744	-0.58872	-0.941952	-0.235488
3.2775	-1.8839	-1.29518	0.235488	-1.17744	-0.706464	-0.117744	-1.0597	-1.17744	-1.53067	-1.0597
3.28	-2.11939	-1.64842	-0.824208	-1.0597	-1.64842	-1.0597	-0.117744	-1.29518	-1.64842	-1.76616
3.2825	-2.11939	-0.824208	-1.0597	-0.824208	-1.76616	-1.76616	0.353232	-0.706464	-0.941952	-1.53067
3.285	-1.0597	0	-0.824208	0.941952	-1.64842	-2.00165	0.706464	0.235488	-0.117744	-0.941952
3.2875	-0.117744	0.58872	-0.353232	0.235488	-1.29518	-1.0597	0.706464	0.706464	0.58872	-0.470976
3.29	0.706464	0.706464	0.353232	-0.117744	-0.824208	-0.353232	-0.353232	0.706464	0.470976	0.706464
3.2925	0.58872	0	0.824208	-0.353232	-0.235488	0.58872	-0.941952	0.117744	-0.470976	1.0597
3.295	-0.235488	-1.0597	0.470976	-2.00165	0	0.941952	-1.41293	-0.470976	-1.17744	-0.117744
3.2975	-0.824208	-1.41293	-0.117744	-1.76616	-1.0597	0.117744	-1.53067	-1.0597	-1.64842	-1.0597
3.3	-1.41293	-1.53067	-0.824208	-1.29518	-1.41293	-0.824208	-0.941952	-1.0597	-1.76616	-1.76616
3.3025	-1.64842	-1.0597	-1.41293	-1.0597	-1.76616	-1.53067	0.235488	-0.117744	-0.824208	-2.00165
3.305	-0.235488	-0.117744	-1.41293	0.58872	-1.76616	-2.23714	1.0597	0.235488	0.235488	-1.0597
3.3075	0.470976	0.353232	-0.235488	0.353232	-1.0597	-1.41293	0.353232	0.706464	0.58872	0.117744
3.31	0.58872	0.235488	0.117744	-0.353232	0	-0.235488	-0.470976	0.706464	0.824208	0.470976
3.3125	0.353232	0	0.824208	-0.117744	0.353232	0.117744	-1.0597	-0.117744	0.353232	0.58872
3.315	-0.353232	-0.470976	0.824208	-1.41293	0	0.117744	-1.64842	-1.0597	-0.470976	0
3.3175	-1.41293	-1.29518	-0.353232	-1.29518	-0.706464	-0.235488	-1.53067	-1.17744	-1.29518	-0.706464
3.32	-1.64842	-1.53067	-1.0597	-0.941952	-1.53067	-1.0597	-0.235488	-0.824208	-1.53067	-1.41293
3.3225	-1.76616	-0.824208	-1.53067	-0.470976	-2.23714	-1.8839	0.235488	-0.58872	-0.58872	-1.29518
3.325	-0.941952	-0.353232	-1.64842	1.29518	-1.8839	-1.8839	0.58872	0.117744	0	-0.58872
3.3275	-0.235488	0.353232	-0.824208	0.58872	-1.29518	-1.0597	0.353232	0.470976	0.706464	0
3.33	0.706464	0.58872	0.117744	0.235488	-0.470976	-0.58872	-0.470976	0.117744	1.0597	0.824208
3.3325	0.58872	0.117744	0.470976	-0.235488	0	0.117744	-1.0597	-0.470976	0	0.824208
3.335	-0.470976	-0.941952	0.235488	-2.11939	0	0.58872	-1.29518	-0.824208	-0.824208	-0.117744
3.3375	-0.824208	-1.41293	-0.117744	-1.8839	-0.824208	-0.235488	-1.0597	-1.41293	-1.53067	-0.706464
3.34	-1.41293	-1.53067	-0.824208	-1.17744	-1.29518	-1.17744	-0.353232	-1.29518	-1.64842	-1.29518
3.3425	-1.53067	-0.941952	-1.41293	-1.0597	-1.64842	-1.76616	0.470976	-0.353232	-0.941952	-1.64842
3.345	-0.941952	-0.235488	-1.29518	0.824208	-1.76616	-2.00165	0.941952	0.117744	0.235488	-0.824208
3.3475	-0.117744	0.235488	-0.353232	0.470976	-0.706464	-1.29518	0.824208	0.941952	0.706464	0.235488
3.35	0.353232	0.117744	0.235488	0.117744	0.117744	-0.117744	0	0.941952	0.58872	0.58872
3.3525	0.235488	-0.706464	0.706464	0	0.235488	0.470976	-0.706464	0	0	0.470976
3.355	-0.824208	-1.0597	0.58872	-1.29518	0	0.470976	-1.41293	-0.941952	-1.17744	-0.117744
3.3575	-1.8839	-1.76616	-0.470976	1.53067	-0.470976	0	-1.17744	-1.29518	-1.64842	-0.941952
3.36	-2.00165	-1.8839	-1.29518	2.23714	-1.41293	-0.58872	-0.117744	-1.29518	-1.41293	-2.00165
3.3625	-1.8839	-0.941952	-1.8839	2.00165	-2.11939	-1.64842	0.58872	-0.824208	-0.824208	-2.00165
3.365	-1.29518	-0.235488	-1.76616	1.41293	-2.00165	-1.76616	0.824208	0.235488	-0.117744	-1.0597
3.3675	-0.353232	0.470976	-0.941952	0.470976	-1.29518	-1.29518	0.706464	0.470976	0.706464	-0.353232
3.37	0.58872	0.941952	0	0.470976	-0.706464	-0.941952	-0.235488	0.353232	0.706464	0.470976
3.3725	0.353232	0.353232	0.58872	-0.941952	-0.117744	0	-1.41293	-0.470976	-0.353232	0.706464
3.375	-0.470976	-0.58872	0.470976	-2.11939	0	0.58872	-1.53067	-0.706464	-0.706464	-0.117744
3.3775	-1.29518	-0.941952	-0.117744	-2.23714	-1.0597	-0.235488	-1.17744	-1.64842	-1.0597	-0.941952
3.38	-1.76616	-1.17744	-0.941952	-1.29518	-1.76616	-1.17744	-0.470976	-1.64842	-1.41293	-1.64842
3.3825	-2.11939	-1.29518	-1.76616	-0.117744	-2.47263	-1.53067	0.353232	-0.58872	-0.706464	-1.64842
3.385	-1.0597	-0.470976	-1.53067	0.353232	-2.23714	-1.76616	0.941952	0.353232	0.235488	-0.824208
3.3875	-0.353232	0.353232	-0.58872	0.235488	-1.29518	-1.29518	0.470976	0.824208	0.706464	0.235488
3.39	0	0.117744	-0.235488	-0.353232	-0.235488	0	-0.353232	1.0597	0.706464	0.706464
3.3925	0.117744	-0.470976	0.235488	-1.64842	0	0.58872	-1.0597	0.470976	0.117744	0.941952
3.395	-0.117744	-0.824208	0.706464	-2.11939	-0.117744	0.58872	-1.53067	-0.706464	-0.824208	0.353232
3.3975	-0.824208	-1.64842	-0.117744	-2.23714	-0.706464	0.117744	-1.29518	-1.29518	-1.53067	-0.470976
3.4	-1.53067	-2.00165	-1.17744	-1.41293	-1.41293	-0.706464	-0.58872	-0.824208	-1.53067	-0.941952
3.4025	-1.64842	-1.29518	-1.64842	0.353232	-1.76616	-1.53067	0.235488	-0.235488	-0.58872	-0.941952
3.405	-0.941952	-0.235488	-1.64842	0.824208	-1.53067	-1.8839	0.706464	0.58872	-0.117744	-0.235488
3.4075	-0.117744	0.58872	-1.0597	0.824208	-1.17744	-1.17744	0.353232	0.824208	0.58872	0.235488
3.41	0.470976	0.706464	0	0	-0.58872	-0.117744	-0.470976	0.706464	0.941952	0.706464
3.4125	0.470976	-0.235488	0.58872	-1.0597	0.353232	0.470976	-1.41293	0.117744	-0.235488	0.470976
3.415	-0.353232	-1.17744	0.353232	-1.8839	0.470976	0.824208	-1.76616	-0.58872	-0.941952	-0.470976
3.4175	-0.824208	-1.64842	-0.235488	-2.23714	-0.706464	0.117744	-1.29518	-1.17744	-1.29518	-1.53067
3.42	-1.29518	-1.64842	-1.17744	-1.41293	-1.17744	-0.824208	-0.58872	-1.0597	-1.76616	-1.8839
3.4225	-1.29518	-1.17744	-2.00165	-0.353232	-1.76616	-1.41293	0.58872	0.235488	-0.58872	-1.8839
3.425	-0.235488	-0.235488	-1.29518	0.470976	-2.23714	-1.76616	0.824208	0.58872	0.235488	-1.0597
3.4275	0.235488	0.353232	-0.353232	0.58872	-1.29518	-1.0597	0.470976	0.824208	0.470976	0.235488
3.43	0.235488	0.58872	0.470976	0	-0.353232	0	-0.117744	0.706464	0.470976	0.58872
3.4325	0.353232	0.117744	0.824208	-0.941952	0.235488	0.706464	-0.470976	0.117744	0.235488	0.470976
3.435	-0.235488	-0.58872	0.706464	-1.53067	0.117744	0.706464	-1.0597	-0.941952	-0.58872	-0.235488
3.4375	-1.17744	-1.64842	-0.235488	-1.76616	-0.353232	0.470976	-1.41293	-1.17744	-1.41293	-1.0597
3.44	-1.64842	-1.8839	-1.17744	-1.29518	-1.0597	-0.353232	-0.58872	-1.17744	-1.29518	-1.64842
3.4425	-1.29518	-1.0597	-1.17744	-0.235488	-1.64842	-1.0597	0.235488	-0.58872	-0.58872	-1.64842
3.445	-0.706464	-0.353232	-1.41293	0.941952	-1.76616	-1.17744	0.235488	0.235488	0.117744	-0.824208
3.4475	0	0.117744	-0.58872	1.0597	-1.17744	-0.470976	0.470976	0.824208	0.706464	-0.235488
3.45	0.824208	0.470976	0.235488	0.706464	-0.353232	0	0	0.58872	0.824208	0.470976
3.4525	0.824208	-0.235488	0.706464	-0.235488	0.235488	0.58872	-0.824208	-0.117744	0	0.58872
3.455	-0.353232	-1.17744	0.353232	-1.41293	-0.117744	1.0597	-1.29518	-0.470976	-0.824208	-0.235488
3.4575	-1.17744	-1.53067	0	-1.64842	-0.706464	0.235488	-0.941952	-0.941952	-1.64842	-0.470976
3.46	-1.8839	-1.64842	-0.470976	-0.941952	-1.17744	-0.706464	-0.117744	-1.0597	-1.64842	-1.41293
3.4625	-2.11939	-1.17744	-1.29518	-0.706464	-1.76616	-1.29518	0.353232	-0.353232	-0.824208	-2.00165
3.465	-0.824208	-0.235488	-1.0597	0.117744	-2.00165	-1.76616	0.941952	0.235488	0.235488	-1.53067
3.4675	0	0.470976	-0.235488	0.824208	-1.17744	-1.29518	0.58872	0.824208	0.706464	-0.470976
3.47	0.470976	0.58872	0.117744	0.235488	-0.353232	-0.470976	-0.117744	0.706464	0.706464	0.353232
3.4725	0.470976	-0.470976	0.470976	-0.824208	-0.117744	0.470976	-0.706464	0.235488	-0.117744	0.117744
3.475	-0.235488	-0.706464	0.706464	-1.41293	0	0.706464	-1.29518	-0.706464	-0.941952	-0.117744
3.4775	-1.0597	-1.41293	0	-1.64842	-0.470976	-0.117744	-1.0597	-0.824208	-1.29518	-0.706464
3.48	-1.41293	-1.64842	-0.824208	-1.17744	-1.29518	-0.824208	-0.117744	-1.0597	-0.941952	-1.64842
3.4825	-1.29518	-0.824208	-1.41293	-0.117744	-2.00165	-1.53067	0.235488	-0.58872	-0.117744	-1.64842
3.485	-0.824208	-0.353232	-1.29518	0.706464	-1.64842	-1.64842	0.706464	0.353232	0.117744	-0.824208
3.4875	0.117744	0.235488	-0.706464	0.941952	-0.58872	-0.941952	0.941952	0.941952	0.941952	0.117744
3.49	0.470976	0.470976	0.235488	0.235488	0	-0.117744	-0.117744	0.235488	0.824208	0.353232
3.4925	0.353232	-0.235488	0.824208	-0.470976	0.706464	0.470976	-1.0597	0	-0.470976	0.353232
3.495	-0.58872	-1.29518	0.58872	-1.41293	0.470976	0.706464	-1.29518	-0.58872	-0.941952	-0.353232
3.4975	-1.17744	-1.53067	0	-1.64842	-0.706464	0.117744	-0.706464	-1.64842	-1.29518	-1.0597
3.5	-1.8839	-1.64842	-0.706464	-0.941952	-1.41293	-0.706464	-0.117744	-1.53067	-1.41293	-1.29518
3.5025	-2.23714	-1.0597	-1.53067	-0.353232	-1.76616	-0.941952	0.58872	-0.353232	-0.941952	-1.41293
3.505	-1.0597	0.117744	-1.53067	0.117744	-1.8839	-1.53067	1.17744	0.117744	0.235488	-0.941952
3.5075	0.235488	0.824208	-0.58872	0.470976	-1.29518	-1.29518	0.58872	0.58872	0.824208	0
3.51	0.824208	0.58872	-0.117744	0.353232	-0.353232	-0.353232	-0.353232	0.706464	0.824208	0.58872
3.5125	0.706464	-0.235488	0.58872	-0.706464	-0.235488	0.353232	-0.706464	0.117744	0.117744	0.470976
3.515	0.235488	-0.941952	0.58872	-1.29518	0	0.117744	-1.17744	-0.58872	-0.824208	-0.117744
3.5175	-0.941952	-1.64842	-0.58872	-1.41293	-0.470976	-0.117744	-1.41293	-0.706464	-1.53067	-1.17744
3.52	-1.64842	-1.76616	-1.29518	-1.0597	-1.17744	-0.58872	-0.353232	-0.58872	-1.29518	-2.00165
3.5225	-1.29518	-0.824208	-1.64842	0.235488	-1.53067	-1.41293	0.235488	-0.117744	-0.353232	-1.53067
3.525	-0.470976	0.117744	-1.53067	0.941952	-1.64842	-1.76616	0.58872	0.58872	0.117744	-0.706464
3.5275	0.353232	0.470976	-0.706464	0.824208	-1.41293	-0.941952	0.706464	0.706464	0.470976	-0.470976
3.53	0.941952	0.58872	0.235488	0.353232	-0.824208	-0.235488	0.235488	0.470976	0.353232	0.353232
3.5325	0.941952	0	0.706464	-0.470976	0	0.470976	-0.824208	0	-0.470976	0.824208
3.535	0	-0.824208	0.58872	-1.41293	0	0.941952	-1.29518	-0.58872	-1.0597	-0.353232
3.5375	-0.824208	-1.41293	-0.353232	-1.76616	-1.17744	0.235488	-1.29518	-1.29518	-1.53067	-1.0597
3.54	-1.53067	-1.41293	-0.941952	-0.824208	-1.64842	-0.706464	-0.58872	-1.17744	-1.53067	-1.29518
3.5425	-1.53067	-0.824208	-1.41293	-0.117744	-1.8839	-1.0597	0.117744	-0.117744	-0.706464	-1.41293
3.545	-0.941952	0.117744	-1.17744	0.353232	-2.11939	-1.53067	0.824208	0.470976	0	-0.706464
3.5475	-0.117744	0.824208	-0.235488	0.706464	-1.0597	-1.17744	0.353232	0.58872	0.470976	-0.117744
3.55	0.353232	0.706464	0.353232	0.235488	0.117744	-0.235488	-0.235488	0.706464	0.470976	0.353232
3.5525	0.470976	0	1.0597	-0.824208	0.353232	0.235488	-0.941952	-0.353232	0	0
3.555	-0.117744	-0.824208	1.17744	-1.17744	0	0.235488	-1.53067	-1.29518	-0.941952	-0.470976
3.5575	-1.29518	-1.53067	0.117744	-1.64842	-0.470976	-0.117744	-1.53067	-1.41293	-1.64842	-1.0597
3.56	-1.76616	-1.41293	-0.58872	-1.17744	-1.41293	-0.824208	-0.470976	-1.0597	-1.53067	-1.41293
3.5625	-1.76616	-0.58872	-1.17744	-0.353232	-2.11939	-1.41293	0.235488	-0.235488	-0.58872	-1.64842
3.565	-0.824208	0.353232	-1.64842	0.235488	-2.11939	-1.76616	0.353232	0.824208	-0.117744	-0.824208
3.5675	0	0.470976	-0.706464	0.824208	-1.17744	-0.824208	0.470976	1.29518	0.470976	0.117744
3.57	0.824208	0.824208	0.235488	0.58872	-0.706464	-0.235488	-0.235488	0.824208	0.706464	1.17744
3.5725	0.824208	-0.117744	0.706464	0.235488	-0.117744	0.353232	-1.41293	-0.235488	-0.470976	1.17744
3.575	-0.235488	-1.29518	0.470976	-0.941952	0	1.0597	-1.64842	-0.706464	-1.17744	0.235488
3.5775	-1.0597	-1.64842	0.117744	-1.41293	-0.941952	0.470976	-1.17744	-1.41293	-1.17744	-0.470976
3.58	-1.64842	-1.53067	-0.706464	-0.706464	-1.41293	-0.706464	-0.117744	-1.0597	-1.0597	-1.17744
3.5825	-1.64842	-1.29518	-1.53067	0	-2.11939	-1.41293	0.353232	-0.235488	-0.117744	-1.41293
3.585	-1.0597	-0.58872	-1.17744	0.117744	-2.35488	-1.76616	0.941952	0.353232	0.941952	-0.824208
3.5875	-0.117744	0	-0.235488	0.706464	-1.29518	-1.41293	0.941952	0.353232	1.29518	0.117744
3.59	0.235488	0	0.470976	0.117744	-0.235488	-0.470976	-0.117744	0.58872	0.824208	0.353232
3.5925	0	-0.470976	0.941952	-1.0597	0	0.353232	-0.941952	-0.235488	0.117744	-0.117744
3.595	-0.353232	-0.706464	0.706464	-1.17744	0	0.235488	-1.29518	-0.941952	-0.824208	-0.470976
3.5975	-1.0597	-1.29518	0	-1.29518	-0.470976	-0.235488	-1.41293	-1.0597	-1.41293	-0.824208
3.6	-1.41293	-1.41293	-0.706464	-0.706464	-1.41293	-0.824208	-0.58872	-0.941952	-1.41293	-1.41293
3.6025	-1.29518	-0.706464	-0.941952	0.235488	-2.11939	-1.41293	0	-0.470976	-0.470976	-0.941952
3.605	-0.706464	-0.117744	-0.941952	0.706464	-1.64842	-1.76616	0.58872	0.470976	-0.117744	-0.117744
3.6075	0	0.117744	-0.235488	0.824208	-0.941952	-0.824208	0.470976	0.824208	0.470976	0.353232
3.61	0.706464	0.353232	0.353232	0	-0.353232	-0.235488	0	0.353232	0.470976	0.824208
3.6125	0.117744	-0.470976	0.706464	-0.353232	0.235488	0.235488	-0.941952	-0.58872	-0.824208	0.824208
3.615	-0.706464	-1.29518	0.824208	-1.64842	0.235488	0.58872	-1.53067	-0.941952	-1.17744	0.235488
3.6175	-1.29518	-1.64842	0.353232	-2.00165	-0.824208	-0.117744	-1.17744	-1.53067	-1.41293	-0.941952
3.62	-1.53067	-1.64842	-0.824208	-1.41293	-1.64842	-1.17744	-0.706464	-1.17744	-1.41293	-1.41293
3.6225	-1.76616	-1.41293	-1.64842	-0.706464	-1.64842	-1.53067	0.117744	0	-0.353232	-1.29518
3.625	-0.470976	-0.353232	-1.41293	-0.117744	-1.76616	-1.76616	0.824208	0.235488	0.58872	-0.58872
3.6275	0.353232	0.353232	-0.353232	0.353232	-1.29518	-1.29518	0.824208	0.58872	0.941952	0.117744
3.63	0.353232	0.235488	0.117744	-0.470976	-0.235488	-0.117744	-0.117744	0.58872	0.706464	0.58872
3.6325	0.235488	-0.353232	0.706464	-1.29518	0.353232	0.470976	-0.706464	0	0	0.117744
3.635	-0.706464	-0.941952	0.941952	-1.64842	0	0.58872	-1.17744	-0.706464	-0.706464	-0.353232
3.6375	-1.17744	-1.53067	-0.353232	-2.00165	-0.58872	0	-1.17744	-1.17744	-1.41293	-0.941952
3.64	-1.64842	-1.8839	-1.17744	-1.29518	-1.17744	-0.706464	0	-0.706464	-1.17744	-1.53067
3.6425	-1.0597	-0.941952	-1.53067	0	-2.00165	-1.53067	0.824208	0.117744	-0.470976	-1.53067
3.645	-0.353232	-0.235488	-1.8839	0.824208	-1.76616	-1.8839	0.824208	0.706464	0	-0.470976
3.6475	0.235488	0.117744	-0.824208	1.0597	-1.0597	-1.0597	0.353232	1.29518	0.824208	0.235488
3.65	0.235488	0.117744	0.117744	0.235488	-0.470976	-0.235488	-0.235488	1.0597	0.470976	0.706464
3.6525	0.117744	-0.824208	0.58872	-0.353232	0.235488	0.117744	-0.941952	0.353232	-0.470976	0.941952
3.655	-0.58872	-1.64842	0.353232	-1.29518	0.235488	0.58872	-1.53067	-0.353232	-1.17744	0
3.6575	-1.0597	-2.00165	-0.117744	-1.76616	-0.941952	0.235488	-1.29518	-1.41293	-1.64842	-0.941952
3.66	-1.76616	-2.11939	-0.941952	-1.29518	-1.29518	-0.706464	-0.470976	-1.29518	-1.64842	-1.41293
3.6625	-2.00165	-1.17744	-1.64842	-0.58872	-1.53067	-1.41293	0.235488	-0.117744	-0.824208	-1.53067
3.665	-0.706464	-0.117744	-1.53067	0	-1.8839	-1.64842	0.706464	0.470976	0.353232	-1.0597
3.6675	0.353232	0.353232	-0.470976	0.235488	-1.29518	-0.824208	0.58872	0.941952	0.706464	-0.117744
3.67	0.58872	0.353232	0.117744	0.117744	-0.235488	0	-0.58872	0.706464	0.706464	0.824208
3.6725	0.706464	-0.353232	0.824208	-0.824208	0.117744	0.353232	-1.17744	-0.470976	0.117744	0.706464
3.675	-0.353232	-0.941952	0.706464	-1.41293	0.117744	0.117744	-1.41293	-1.29518	-0.824208	-0.117744
3.6775	-1.53067	-1.41293	0	-1.29518	-0.235488	-0.235488	-1.41293	-1.41293	-1.64842	-0.706464
3.68	-1.76616	-1.76616	-0.824208	-0.824208	-0.941952	-0.824208	-0.353232	-1.0597	-1.0597	-1.53067
3.6825	-1.53067	-0.58872	-1.53067	0.235488	-1.8839	-1.64842	0.353232	-0.470976	-0.117744	-1.64842
3.685	-0.824208	-0.117744	-1.64842	0.706464	-1.8839	-2.00165	0.353232	0.58872	0.235488	-0.58872
3.6875	-0.235488	0.235488	-0.58872	0.824208	-1.0597	-1.17744	0.470976	0.941952	0.941952	0.117744
3.69	0.470976	0.470976	0.235488	0.353232	-0.58872	-0.470976	-0.235488	0.470976	1.0597	0.353232
3.6925	0.235488	-0.353232	0.235488	-0.235488	-0.117744	0.117744	-1.17744	-0.235488	0.117744	0.353232
3.695	-0.470976	-1.41293	0.117744	-1.41293	-0.117744	0.941952	-1.76616	-0.941952	-0.706464	-0.235488
3.6975	-0.824208	-1.64842	-0.58872	-1.53067	-0.824208	0.235488	-0.941952	-1.41293	-1.53067	-1.0597
3.7	-1.17744	-1.29518	-1.29518	-0.706464	-1.41293	-0.824208	-0.353232	-1.17744	-1.29518	-1.53067
3.7025	-1.64842	-0.706464	-2.11939	0	-2.11939	-1.41293	0.235488	-0.117744	-0.58872	-1.53067
3.705	-0.941952	0.117744	-1.76616	0.117744	-2.00165	-1.64842	1.17744	0.470976	0.353232	-0.941952
3.7075	-0.117744	0.824208	-0.824208	0.58872	-1.29518	-1.29518	0.824208	1.0597	0.824208	-0.117744
3.71	0.470976	0.706464	-0.353232	-0.235488	-0.117744	-0.353232	-0.117744	0.941952	0.706464	0.235488
3.7125	0.353232	-0.117744	0.235488	-1.29518	0.117744	0.235488	-0.706464	0	-0.117744	0.235488
3.715	-0.58872	-0.706464	0.58872	-1.76616	0.235488	0.353232	-1.17744	-0.941952	-1.0597	-0.470976
3.7175	-1.41293	-1.41293	-0.58872	-1.53067	-0.353232	-0.117744	-0.941952	-0.941952	-1.64842	-0.824208
3.72	-1.8839	-1.64842	-1.17744	-1.0597	-1.17744	-0.941952	0	-1.0597	-1.41293	-1.53067
3.7225	-1.29518	-0.824208	-1.64842	-0.235488	-2.00165	-1.29518	0.706464	-0.117744	-0.235488	-1.64842
3.725	-0.824208	0	-1.76616	0.353232	-1.64842	-1.53067	1.0597	0.58872	0.353232	-0.353232
3.7275	0	0.353232	-0.824208	0.353232	-0.706464	-0.58872	0.706464	0.941952	0.941952	0.353232
3.73	0.58872	0.353232	0	-0.117744	-0.706464	0	0	0.117744	0.706464	0.470976
3.7325	0.235488	-0.58872	0.470976	-0.824208	0.117744	0.470976	-0.706464	-0.470976	-0.353232	0.58872
3.735	-0.58872	-1.29518	0.470976	-1.41293	0.235488	0.706464	-1.53067	-0.824208	-0.941952	-0.235488
3.7375	-1.0597	-1.64842	0	-1.64842	-0.706464	-0.235488	-1.17744	-1.53067	-1.29518	-1.29518
3.74	-1.64842	-1.76616	-1.0597	-0.941952	-1.41293	-1.17744	-0.235488	-1.29518	-1.41293	-1.76616
3.7425	-1.64842	-0.941952	-1.64842	-0.353232	-1.53067	-1.53067	0.235488	-0.235488	-0.58872	-1.41293
3.745	-0.58872	-0.353232	-1.53067	0.117744	-2.00165	-1.64842	0.824208	-0.117744	0.470976	-0.706464
3.7475	0.117744	0.235488	-0.58872	0.58872	-1.17744	-1.41293	0.706464	0.470976	0.706464	-0.235488
3.75	0.235488	0.353232	-0.353232	0	-0.117744	-0.353232	-0.117744	0.824208	0.470976	0.470976
3.7525	0.235488	-0.353232	0.353232	-0.824208	0.235488	0.353232	-0.58872	-0.117744	-0.117744	0.470976
3.755	-0.353232	-0.941952	0.235488	-1.29518	0.58872	0.353232	-0.941952	-0.824208	-1.0597	-0.58872
3.7575	-1.0597	-1.53067	-0.470976	-1.53067	-0.353232	0	-0.941952	-1.0597	-1.53067	-0.706464
3.76	-1.76616	-1.8839	-0.941952	-0.941952	-1.29518	-0.706464	-0.235488	-0.824208	-1.17744	-1.64842
3.7625	-1.53067	-0.824208	-1.0597	0.117744	-1.64842	-1.53067	0.470976	-0.353232	-0.353232	-1.53067
3.765	-0.706464	0	-1.41293	0.58872	-1.64842	-1.53067	0.58872	0.353232	0.235488	-0.706464
3.7675	-0.235488	-0.117744	-0.706464	0.353232	-1.17744	-0.824208	0.117744	0.824208	1.0597	-0.235488
3.77	0.235488	0.117744	0.117744	-0.353232	-0.470976	0.235488	-0.353232	0.706464	0.706464	0.235488
3.7725	0	-0.470976	0.470976	-0.706464	0.235488	0.353232	-0.706464	-0.117744	-0.235488	0.353232
3.775	-0.470976	-1.41293	0.353232	-1.41293	0.117744	0.941952	-1.41293	-0.706464	-1.0597	-0.353232
3.7775	-0.941952	-1.64842	-0.235488	-1.76616	-0.706464	0.470976	-0.824208	-1.53067	-1.64842	-1.17744
3.78	-1.41293	-1.53067	-1.17744	-0.706464	-1.29518	-0.58872	0.235488	-1.0597	-1.53067	-1.41293
3.7825	-1.29518	-1.0597	-1.8839	0.117744	-1.8839	-1.0597	0.706464	-0.117744	-0.706464	-1.0597
3.785	-0.470976	-0.235488	-1.53067	0.470976	-2.23714	-1.29518	1.17744	0.353232	0.235488	-0.58872
3.7875	0.117744	0.117744	-0.58872	0.706464	-1.41293	-1.0597	0.706464	0.824208	0.58872	0
3.79	0.58872	0.470976	-0.117744	0.235488	-0.235488	-0.470976	-0.353232	0.58872	0.117744	0.470976
3.7925	0.706464	0	0.58872	-0.706464	0.117744	0	-1.0597	-0.117744	-0.353232	0
3.795	-0.235488	-0.470976	0.353232	-1.29518	0	0	-1.53067	-0.58872	-1.0597	-1.0597
3.7975	-1.29518	-1.0597	-0.706464	-1.53067	-0.58872	-0.117744	-1.29518	-0.824208	-2.00165	-1.64842
3.8	-1.53067	-1.29518	-1.17744	-1.0597	-1.29518	-0.58872	-0.353232	-0.470976	-1.53067	-1.8839
3.8025	-1.17744	-0.470976	-1.53067	-0.235488	-2.00165	-1.41293	0.235488	0	-0.58872	-2.23714
3.805	-0.706464	0.235488	-1.64842	0.470976	-2.00165	-2.00165	0.58872	0.824208	-0.117744	-0.941952
3.8075	-0.235488	0.470976	-0.706464	0.470976	-1.0597	-1.17744	0.706464	1.17744	0.706464	0.117744
3.81	0.470976	0.58872	0	-0.117744	-0.117744	-0.470976	0	0.706464	0.824208	0.58872
3.8125	0.353232	-0.353232	0.235488	-0.824208	0.58872	0	-0.824208	0	-0.470976	0.58872
3.815	-0.58872	-1.17744	0.235488	-1.41293	0.824208	0.470976	-1.29518	-0.470976	-0.941952	0.117744
3.8175	-0.824208	-1.29518	0	-1.53067	-0.235488	0	-0.706464	-1.17744	-1.0597	-0.941952
3.82	-1.0597	-1.17744	-0.824208	-0.824208	-1.41293	-1.17744	0.353232	-0.941952	-1.29518	-1.64842
3.8225	-1.17744	-0.58872	-1.41293	-0.117744	-1.8839	-1.64842	0.470976	0	-0.58872	-1.41293
3.825	-0.470976	0.235488	-1.17744	0.470976	-2.11939	-1.64842	1.0597	0.58872	0.470976	-0.470976
3.8275	0.353232	0.941952	-0.470976	1.0597	-1.29518	-1.64842	0.824208	0.941952	0.941952	0.235488
3.83	0.58872	0.824208	0.353232	0.470976	-0.353232	-0.58872	-0.470976	0.58872	0.706464	0.941952
3.8325	0.353232	-0.235488	0.824208	-0.824208	0	-0.117744	-1.17744	-0.353232	-0.235488	0.824208
3.835	-0.470976	-0.941952	0.824208	-1.29518	0.117744	0.235488	-1.29518	-0.941952	-1.53067	-0.353232
3.8375	-1.41293	-1.29518	-0.117744	-1.41293	-0.470976	-0.235488	-1.41293	-1.0597	-2.00165	-1.0597
3.84	-1.76616	-1.53067	-0.941952	-1.0597	-1.29518	-0.58872	-0.235488	-0.706464	-1.76616	-1.53067
3.8425	-1.53067	-0.824208	-1.53067	0	-1.8839	-1.29518	0.470976	0.117744	-0.706464	-1.53067
3.845	-0.824208	0.117744	-1.41293	0.706464	-1.76616	-1.41293	0.941952	0.58872	0.235488	-0.235488
3.8475	-0.117744	0.470976	-0.58872	0.824208	-0.941952	-0.941952	0.58872	0.706464	1.0597	0.58872
3.85	0.58872	0.470976	0.470976	0.235488	-0.353232	-0.235488	-0.117744	0.353232	0.824208	0.706464
3.8525	0	-0.117744	0.824208	-0.470976	0.353232	0.117744	-0.824208	-0.235488	0	0.353232
3.855	-0.824208	-0.941952	0.58872	-1.29518	0.58872	0.470976	-1.29518	-0.824208	-0.58872	-0.235488
3.8575	-0.941952	-1.64842	-0.117744	-1.76616	-0.353232	0.117744	-1.0597	-1.64842	-1.17744	-1.41293
3.86	-1.64842	-1.76616	-0.941952	-0.941952	-1.29518	-0.824208	-0.235488	-0.824208	-1.53067	-2.00165
3.8625	-1.41293	-1.17744	-1.53067	-0.353232	-1.76616	-1.53067	0.58872	0.117744	-0.706464	-1.41293
3.865	-0.235488	-0.470976	-1.41293	0.235488	-2.11939	-1.76616	1.41293	0.470976	0.58872	-0.58872
3.8675	0.353232	0.470976	-0.58872	0.353232	-1.29518	-1.17744	0.824208	0.824208	0.58872	-0.117744
3.87	0.706464	0.117744	0.235488	0	-0.235488	-0.235488	-0.353232	0.824208	0.470976	0.58872
3.8725	0.824208	-0.58872	1.0597	-0.824208	0.353232	0.706464	-1.17744	-0.235488	-0.235488	0.706464
3.875	0.235488	-1.17744	0.824208	-1.0597	0.235488	0.470976	-1.41293	-0.941952	-1.0597	-0.353232
3.8775	-0.941952	-1.76616	-0.353232	-1.41293	-0.353232	0.235488	-1.53067	-1.17744	-2.00165	-1.0597
3.88	-1.53067	-2.00165	-1.0597	-0.58872	-0.941952	-0.470976	-0.706464	-0.58872	-1.76616	-1.53067
3.8825	-1.29518	-0.941952	-1.29518	0.353232	-1.76616	-1.29518	0.353232	0	-0.706464	-1.64842
3.885	-0.470976	0.117744	-1.53067	0.58872	-1.76616	-1.8839	0.824208	0.824208	0	-0.824208
3.8875	0.353232	0.470976	-0.706464	0.58872	-1.17744	-1.0597	0.470976	1.0597	0.58872	0.117744
3.89	0.470976	0.58872	0.353232	0.117744	-0.353232	0	0.117744	0.58872	0.58872	0.706464
3.8925	0.235488	-0.117744	0.706464	-0.706464	0.353232	0.353232	-0.706464	-0.235488	-0.235488	0.470976
3.895	-0.58872	-1.0597	0.470976	-1.41293	0.58872	0.706464	-1.64842	-1.0597	-1.0597	-0.235488
3.8975	-1.17744	-1.53067	-0.235488	-1.53067	-0.117744	0.470976	-1.17744	-1.64842	-1.41293	-0.941952
3.9	-1.64842	-1.29518	-0.706464	-0.706464	-1.0597	-0.824208	-0.117744	-1.17744	-1.64842	-1.41293
3.9025	-1.29518	-0.941952	-1.29518	0.117744	-1.64842	-1.53067	0.353232	-0.235488	-0.58872	-1.0597
3.905	-0.235488	-0.353232	-0.941952	0.706464	-2.11939	-1.53067	0.941952	-0.117744	0.235488	-0.353232
3.9075	0.58872	0.117744	-0.117744	0.824208	-1.41293	-1.17744	1.0597	0.58872	0.353232	0.235488
3.91	0.824208	0.353232	0.353232	0.353232	-0.353232	-0.235488	-0.117744	0.470976	0.353232	0.824208
3.9125	0.824208	-0.470976	0.824208	-0.470976	0.235488	0.353232	-0.941952	-0.353232	-0.117744	0.706464
3.915	0	-1.0597	0.706464	-0.941952	0.235488	0.824208	-1.29518	-1.17744	-1.17744	-0.470976
3.9175	-0.941952	-1.64842	0	-1.0597	-0.470976	0.470976	-1.0597	-1.29518	-2.00165	-0.941952
3.92	-1.17744	-1.76616	-0.58872	-0.58872	-1.29518	-0.235488	0	-1.41293	-1.17744	-1.76616
3.9225	-1.17744	-0.824208	-1.53067	0.353232	-2.23714	-1.0597	0.353232	-0.58872	-0.58872	-2.00165
3.925	-0.706464	-0.353232	-1.76616	1.0597	-2.00165	-1.53067	0.706464	0.353232	-0.235488	-1.17744
3.9275	0	0	-0.706464	0.941952	-0.941952	-0.941952	0.353232	0.706464	0.470976	0.117744
3.93	0.58872	0.235488	0.353232	0.470976	-0.470976	0	-0.235488	0.353232	0.353232	0.58872
3.9325	0.353232	-0.58872	0.58872	-0.235488	0	0.353232	-0.941952	-0.353232	-0.470976	0.353232
3.935	-0.58872	-1.76616	0.58872	-1.17744	0.353232	0.58872	-1.41293	-0.941952	-1.17744	-0.235488
3.9375	-1.29518	-2.00165	0.235488	-1.41293	-0.470976	0	-0.58872	-1.64842	-1.41293	-1.17744
3.94	-1.76616	-1.41293	-0.470976	-0.824208	-1.64842	-1.0597	0.117744	-1.0597	-1.29518	-1.64842
3.9425	-1.53067	-0.58872	-1.41293	-0.117744	-2.35488	-1.29518	0.470976	0.117744	-0.353232	-1.41293
3.945	-0.235488	0.58872	-1.0597	0.470976	-2.35488	-1.41293	1.17744	0.706464	0.470976	-0.58872
3.9475	0.58872	1.17744	-0.235488	0.824208	-1.76616	-1.17744	0.706464	1.29518	0.58872	0
3.95	0.824208	0.941952	0.235488	0.117744	-0.470976	-0.235488	-0.58872	0.941952	0.58872	0.824208
3.9525	0.58872	-0.235488	0.58872	-0.58872	0.58872	0.470976	-1.41293	-0.353232	-0.235488	0.941952
3.955	-0.470976	-0.706464	0.824208	-1.17744	0.58872	0.824208	-1.64842	-1.17744	-1.29518	-0.117744
3.9575	-1.29518	-1.64842	0	-1.76616	0	0	-1.41293	-1.41293	-1.8839	-1.0597
3.96	-1.64842	-2.00165	-0.58872	-1.0597	-1.0597	-0.353232	-0.470976	-1.29518	-1.76616	-1.53067
3.9625	-1.53067	-1.0597	-1.17744	-0.235488	-1.8839	-1.29518	0.235488	-0.235488	-0.941952	-1.41293
3.965	-0.824208	-0.353232	-1.41293	0.353232	-1.8839	-2.00165	0.470976	0.824208	-0.353232	-0.353232
3.9675	0	0.353232	-0.353232	0.353232	-1.0597	-1.29518	0	1.17744	0.706464	0.353232
3.97	0.58872	0.235488	0.117744	-0.235488	-0.58872	-0.117744	-0.470976	0.941952	0.58872	0.824208
3.9725	0.235488	-0.235488	0.353232	-0.824208	-0.117744	0.353232	-0.941952	0.353232	-0.353232	0.470976
3.975	-0.353232	-1.0597	0.353232	-1.29518	0.353232	0.824208	-1.41293	-0.470976	-0.941952	-0.117744
3.9775	-0.824208	-1.64842	0	-1.29518	-0.706464	0.470976	-0.824208	-1.41293	-1.29518	-0.824208
3.98	-1.53067	-1.64842	-0.941952	-0.470976	-1.53067	-0.824208	0.117744	-0.941952	-1.41293	-1.76616
3.9825	-1.41293	-0.706464	-1.41293	0.117744	-1.76616	-1.53067	0.58872	0.117744	-0.235488	-1.0597
3.985	-0.470976	0	-1.17744	0.470976	-1.8839	-1.8839	0.706464	0.353232	0.470976	-0.58872
3.9875	0.353232	0.58872	-0.353232	0.706464	-1.29518	-1.41293	0.58872	0.824208	0.58872	0.235488
3.99	0.117744	0.353232	0	0.117744	-0.117744	-0.470976	-0.470976	0.470976	0.470976	0.824208
3.9925	0.353232	-0.470976	0.706464	-0.706464	0	0.235488	-0.941952	-0.470976	0	0.706464
3.995	-0.58872	-0.941952	0.706464	-1.17744	-0.470976	0.58872	-1.17744	-1.29518	-0.941952	-0.235488
3.9975	-1.53067	-1.41293	-0.353232	-1.41293	-0.824208	0	-1.17744	-1.64842	-1.64842	-1.17744
4	-1.64842	-1.53067	-1.0597	-0.941952	-1.64842	-0.470976	-0.117744	-1.17744	-1.29518	-1.41293
4.0025	-1.29518	-0.58872	-1.29518	0.353232	-2.23714	-1.17744	0.470976	-0.470976	-0.470976	-1.41293
4.005	-0.470976	0.235488	-1.76616	0.941952	-2.47263	-1.64842	0.58872	0.235488	0	-0.470976
4.0075	0.235488	0.706464	-0.706464	0.824208	-1.76616	-0.706464	-0.117744	0.470976	0.706464	0.470976
4.01	0.706464	0.824208	0.235488	0.470976	-0.706464	-0.235488	-0.353232	0.353232	0.353232	1.0597
4.0125	0.235488	0.235488	0.706464	-0.235488	0	0	-0.941952	-0.117744	-0.824208	0.706464
4.015	-0.470976	-0.941952	0.117744	-1.0597	0.235488	0.58872	-1.64842	-0.58872	-1.41293	-0.117744
4.0175	-1.0597	-1.76616	-0.470976	-1.17744	-0.470976	0.470976	-0.941952	-0.941952	-1.64842	-0.941952
4.02	-1.64842	-1.41293	-0.824208	-0.117744	-1.17744	-0.470976	0.117744	-0.353232	-1.53067	-1.76616
4.0225	-1.64842	-0.58872	-1.53067	0.353232	-1.76616	-1.41293	0.235488	0.117744	-0.470976	-1.53067
4.025	-0.58872	-0.353232	-1.29518	0.706464	-1.8839	-1.64842	0.470976	0.58872	0.235488	-0.58872
4.0275	0	0.117744	-0.470976	0.941952	-1.17744	-1.29518	0.470976	1.0597	0.470976	0
4.03	0.470976	0.470976	0.117744	0.117744	-0.353232	-0.824208	-0.58872	0.941952	0.58872	0.58872
4.0325	0.58872	-0.470976	0.824208	-0.58872	0.117744	0	-1.29518	-0.470976	0.117744	0.58872
4.035	-0.353232	-1.17744	0.824208	-0.824208	-0.353232	0.470976	-1.8839	-0.941952	-0.941952	-0.235488
4.0375	-1.41293	-1.64842	-0.117744	-1.0597	-0.706464	-0.235488	-1.29518	-1.29518	-1.64842	-0.941952
4.04	-1.76616	-1.76616	-0.706464	-0.353232	-1.0597	-0.941952	-0.353232	-1.17744	-1.29518	-1.29518
4.0425	-1.41293	-1.17744	-1.29518	0.353232	-1.8839	-1.76616	0.353232	-0.235488	-0.58872	-1.29518
4.045	-0.706464	-0.470976	-1.76616	1.0597	-1.8839	-1.8839	0.941952	0.353232	-0.235488	-0.470976
4.0475	0	0.235488	-0.824208	0.824208	-1.0597	-1.29518	0.353232	0.824208	0.58872	0.706464
4.05	0.706464	0.470976	0.470976	0.353232	-0.353232	-0.353232	-0.470976	0.470976	0.353232	0.941952
4.0525	0.58872	-0.117744	0.824208	-0.470976	0.117744	0.235488	-1.17744	-0.117744	-0.824208	0.470976
4.055	-0.353232	-0.58872	0.941952	-1.41293	0.706464	1.0597	-1.76616	-0.824208	-1.17744	-0.353232
4.0575	-0.824208	-1.41293	0.706464	-1.29518	0	0.824208	-1.41293	-1.41293	-1.53067	-0.824208
4.06	-1.53067	-1.0597	-0.117744	-0.706464	-0.941952	-0.235488	-0.470976	-0.706464	-1.0597	-1.53067
4.0625	-1.17744	-0.58872	-0.824208	-0.117744	-1.41293	-0.706464	0	0.117744	-0.117744	-1.29518
4.065	-0.117744	0	-0.706464	0.353232	-1.53067	-1.0597	0.706464	0.470976	0.706464	-0.353232
4.0675	0.353232	0.706464	-0.235488	0.353232	-0.941952	-0.941952	0.353232	0.706464	0.824208	-0.117744
4.07	0.470976	0.353232	0.117744	-0.353232	-0.117744	-0.235488	-0.706464	0.470976	0.824208	0.235488
4.0725	0.235488	-0.58872	0.941952	-1.41293	0.706464	0.470976	-1.29518	-0.235488	-0.235488	0.117744
4.075	-0.706464	-1.29518	0.824208	-1.53067	0.824208	0.470976	-1.53067	-0.706464	-1.17744	-0.58872
4.0775	-1.53067	-2.00165	0	-1.53067	0.117744	-0.353232	-1.29518	-1.17744	-1.53067	-1.64842
4.08	-1.64842	-1.8839	-0.706464	-0.824208	-0.706464	-0.706464	-0.706464	-1.0597	-0.941952	-1.76616
4.0825	-1.53067	-1.17744	-0.941952	0.235488	-1.76616	-1.29518	0.235488	-0.117744	-0.470976	-1.17744
4.085	-0.824208	-0.117744	-1.17744	0.941952	-1.76616	-1.8839	0.706464	0.58872	0.117744	-0.470976
4.0875	0	0.235488	-0.470976	0.58872	-0.941952	-1.17744	0.353232	0.706464	0.824208	0.235488
4.09	0.470976	0.117744	0.235488	-0.235488	-0.235488	0.117744	-0.117744	0.470976	0.117744	0.824208
4.0925	0.117744	-0.235488	0.58872	-0.58872	0	0.235488	-0.706464	-0.235488	-0.470976	0.235488
4.095	-0.706464	-0.706464	0.470976	-1.41293	0.353232	0.470976	-1.29518	-1.29518	-0.941952	-0.117744
4.0975	-1.0597	-1.17744	-0.117744	-1.64842	-0.470976	0.117744	-1.0597	-2.00165	-1.0597	-0.824208
4.1	-1.76616	-0.941952	-0.706464	-0.706464	-1.41293	-0.824208	-0.353232	-1.17744	-1.29518	-1.53067
4.1025	-1.76616	-0.117744	-1.41293	-0.235488	-1.8839	-1.64842	0.353232	0.117744	-0.470976	-1.17744
4.105	-0.58872	0.470976	-1.17744	0.353232	-2.35488	-1.8839	0.706464	0.470976	0.353232	-0.353232
4.1075	-0.235488	0.470976	-0.353232	0.706464	-2.11939	-1.29518	0.58872	1.17744	0.58872	0.353232
4.11	0.470976	0.353232	0.235488	-0.117744	-0.941952	-0.470976	-0.117744	0.941952	0.235488	0.824208
4.1125	0.353232	-0.58872	0.941952	-0.824208	-0.117744	-0.117744	-1.0597	0.117744	-0.235488	0.824208
4.115	-0.235488	-0.824208	0.706464	-1.41293	-0.117744	0.353232	-1.64842	-0.58872	-1.0597	-0.117744
4.1175	-1.17744	-1.41293	-0.58872	-1.8839	-0.117744	0	-0.824208	-1.17744	-1.53067	-0.941952
4.12	-1.64842	-1.53067	-1.41293	-1.0597	-0.58872	-0.58872	-0.235488	-0.706464	-1.17744	-1.17744
4.1225	-1.29518	-1.0597	-1.41293	0.117744	-1.41293	-1.29518	0.706464	0.235488	-0.58872	-0.941952
4.125	-0.58872	-0.353232	-1.53067	0.941952	-1.64842	-1.76616	0.706464	0.824208	0	-0.470976
4.1275	0.117744	-0.117744	-0.706464	0.824208	-0.706464	-1.29518	0	0.941952	0.824208	0.58872
4.13	0.824208	-0.353232	0.117744	0.235488	-0.117744	-0.117744	-0.706464	0.353232	0.58872	1.41293
4.1325	0.470976	-0.824208	0.58872	-1.0597	-0.117744	0	-1.29518	-0.58872	-0.353232	0.941952
4.135	-0.117744	-1.76616	0.470976	-1.8839	0.117744	0.706464	-1.8839	-1.17744	-0.706464	-0.117744
4.1375	-0.941952	-2.23714	-0.117744	-1.76616	-0.353232	0.58872	-1.0597	-1.53067	-1.29518	-0.706464
4.14	-1.41293	-1.76616	-0.824208	-0.58872	-1.17744	-0.706464	0.117744	-0.824208	-1.53067	-1.41293
4.1425	-1.0597	-0.706464	-1.64842	0.117744	-1.64842	-1.53067	0.706464	-0.117744	-0.58872	-1.29518
4.145	-0.235488	-0.235488	-1.41293	0.58872	-2.00165	-1.64842	0.824208	0.353232	0.117744	-0.353232
4.1475	-0.117744	0.58872	-0.353232	1.29518	-1.41293	-1.41293	0.824208	1.0597	0.353232	0.235488
4.15	0.235488	0.824208	0.117744	0.470976	-0.58872	-0.58872	-0.117744	0.58872	0.353232	0.470976
4.1525	0.353232	-0.117744	0.706464	-0.706464	-0.117744	0.117744	-1.0597	-0.353232	-0.470976	0.470976
4.155	-0.706464	-1.0597	0.470976	-1.17744	0.117744	0.58872	-1.41293	-0.941952	-1.41293	-0.235488
4.1575	-1.64842	-1.29518	-0.58872	-1.41293	-0.235488	-0.117744	-1.17744	-0.941952	-1.53067	-1.0597
4.16	-1.8839	-1.53067	-1.17744	-0.941952	-0.706464	-0.824208	-0.58872	-0.941952	-0.941952	-1.53067
4.1625	-1.41293	-0.824208	-1.64842	-0.235488	-1.76616	-1.29518	0.353232	-0.117744	-0.470976	-1.53067
4.165	-0.706464	-0.117744	-1.64842	0.353232	-2.00165	-1.53067	0.824208	0.470976	0.353232	-0.824208
4.1675	-0.117744	0.353232	-0.470976	0.235488	-1.17744	-0.941952	0.235488	0.353232	0.706464	0.117744
4.17	0.58872	0.235488	0.353232	-0.235488	-0.470976	-0.235488	-0.235488	0	0.706464	0.470976
4.1725	-0.117744	-0.470976	0.470976	-0.824208	0	0.117744	-1.0597	-0.470976	-0.235488	0.117744
4.175	-1.0597	-1.0597	0.353232	-1.29518	0.470976	0.235488	-1.53067	-0.824208	-0.706464	-0.470976
4.1775	-1.53067	-1.53067	-0.235488	-1.41293	-0.117744	0.235488	-1.0597	-1.29518	-1.0597	-0.824208
4.18	-1.8839	-1.29518	-1.0597	-0.235488	-1.17744	-0.824208	-0.117744	-0.706464	-1.0597	-1.41293
4.1825	-1.53067	-0.824208	-1.53067	0.235488	-1.64842	-1.29518	0.58872	0.353232	0.235488	-0.941952
4.185	-0.353232	-0.353232	-1.17744	0.706464	-1.8839	-1.64842	0.824208	0.706464	0.824208	0
4.1875	0.117744	0.470976	-0.470976	0.824208	-1.29518	-1.41293	0.353232	1.0597	1.0597	0.235488
4.19	0.470976	0.470976	0	0.117744	0	-0.824208	-0.706464	0.824208	0.941952	0.58872
4.1925	0.117744	-0.353232	0.706464	-0.706464	0.58872	0	-1.41293	-0.353232	-0.117744	0.470976
4.195	-0.58872	-1.17744	0.941952	-0.824208	0.470976	0.235488	-1.53067	-0.941952	-0.941952	-0.353232
4.1975	-1.29518	-1.64842	0.117744	-1.0597	-0.235488	-0.353232	-0.941952	-1.53067	-1.41293	-1.41293
4.2	-1.64842	-1.41293	-0.824208	-0.706464	-0.706464	-0.824208	-0.353232	-1.17744	-1.0597	-1.64842
4.2025	-1.53067	-0.706464	-1.17744	0	-1.53067	-1.29518	0.706464	-0.235488	-0.470976	-1.29518
4.205	-0.824208	0.117744	-1.29518	0.706464	-1.8839	-1.76616	1.0597	0.235488	0.235488	-0.470976
4.2075	0.117744	0.706464	-0.706464	0.58872	-1.17744	-1.17744	0.353232	0.470976	0.824208	0.353232
4.21	0.706464	0.235488	0.470976	0	-0.470976	-0.353232	-0.824208	0.353232	0.353232	0.941952
4.2125	0.235488	-0.235488	0.824208	-0.706464	0.117744	-0.235488	-1.41293	-0.353232	-0.470976	0.353232
4.215	-0.353232	-0.941952	0.470976	-1.0597	0.235488	0.117744	-1.8839	-1.0597	-1.0597	-0.706464
4.2175	-1.29518	-1.8839	0.117744	-1.41293	-0.470976	0	-1.29518	-1.41293	-1.64842	-1.29518
4.22	-1.8839	-1.76616	-0.824208	-0.706464	-1.41293	-0.824208	0	-0.470976	-1.53067	-1.76616
4.2225	-1.53067	-0.824208	-1.29518	0	-1.8839	-1.29518	0.470976	0.706464	-0.470976	-1.53067
4.225	-0.117744	-0.117744	-0.941952	0.706464	-2.23714	-1.29518	0.824208	1.0597	0.235488	-0.235488
4.2275	0.235488	0.58872	-0.353232	0.706464	-1.76616	-0.941952	0.470976	1.17744	0.353232	0.117744
4.23	0.470976	0.824208	0.117744	-0.117744	-0.58872	-0.353232	-0.353232	0.58872	0.353232	0.706464
4.2325	0.353232	-0.117744	1.0597	-0.941952	0.353232	0.353232	-1.41293	-0.58872	0	0.706464
4.235	-0.353232	-0.706464	1.0597	-1.41293	0.235488	0.58872	-1.53067	-1.0597	-0.941952	-0.117744
4.2375	-1.41293	-1.17744	0.117744	-1.53067	-0.58872	0.117744	-1.29518	-1.17744	-1.41293	-1.17744
4.24	-1.76616	-1.29518	-0.824208	-0.941952	-1.0597	-0.470976	-0.353232	-1.0597	-0.941952	-1.41293
4.2425	-1.29518	-0.470976	-1.29518	0.117744	-1.64842	-1.17744	0.117744	0	-0.235488	-0.824208
4.245	-0.706464	0.117744	-1.41293	0.706464	-2.11939	-1.53067	0.58872	0.824208	0.117744	-0.58872
4.2475	0.117744	0.470976	-0.824208	0.470976	-1.17744	-0.941952	0.235488	0.824208	0.470976	0.235488
4.25	0.706464	0.235488	0.470976	-0.235488	-0.117744	-0.117744	0	0.58872	-0.117744	0.941952
4.2525	0.470976	-0.353232	0.58872	-0.58872	-0.235488	0.235488	-0.941952	-0.235488	-0.824208	0.58872
4.255	-0.470976	-1.41293	0.353232	-1.41293	0.117744	0.470976	-1.64842	-1.0597	-1.29518	-0.58872
4.2575	-1.0597	-2.00165	-0.470976	-1.17744	-0.353232	0.353232	-1.0597	-1.41293	-1.76616	-0.824208
4.26	-1.53067	-1.76616	-0.941952	-0.235488	-1.29518	-0.706464	0	-0.824208	-1.29518	-1.53067
4.2625	-1.29518	-0.706464	-2.00165	0.117744	-1.76616	-1.76616	0.58872	0.117744	0.117744	-1.53067
4.265	-0.353232	-0.235488	-1.53067	0.470976	-1.76616	-1.8839	0.824208	0.58872	0.58872	-0.470976
4.2675	0.235488	0.470976	-0.58872	0.58872	-1.29518	-1.41293	0.706464	1.0597	0.941952	0.235488
4.27	0.58872	0.470976	0.117744	-0.235488	-0.235488	-0.58872	-0.117744	0.470976	0.353232	0.353232
4.2725	0.941952	-0.470976	0.470976	-1.0597	0.470976	0.235488	-1.17744	-0.58872	-0.470976	0.235488
4.275	-0.235488	-1.29518	0.353232	-1.29518	0.353232	0.706464	-1.29518	-0.941952	-1.41293	-0.58872
4.2775	-1.0597	-1.41293	-0.470976	-1.29518	-0.353232	0.117744	-0.941952	-0.941952	-1.64842	-1.41293
4.28	-1.41293	-1.41293	-1.0597	-0.353232	-0.941952	-0.706464	-0.470976	-0.706464	-1.0597	-1.8839
4.2825	-1.53067	-0.941952	-1.29518	0.353232	-1.8839	-0.941952	0.353232	0.235488	-0.58872	-1.41293
4.285	-0.941952	-0.235488	-1.29518	0.941952	-2.00165	-2.00165	0.706464	0.706464	-0.117744	-0.353232
4.2875	-0.117744	0.824208	-0.58872	0.58872	-1.0597	-1.41293	0.235488	0.941952	0.58872	0.353232
4.29	0.824208	0.353232	0.353232	0.117744	-0.470976	-0.470976	-0.706464	0.353232	0.235488	0.706464
4.2925	0.470976	-0.235488	0.824208	-0.824208	0.117744	0.235488	-1.0597	-0.235488	-0.706464	0.58872
4.295	-0.470976	-1.0597	0.706464	-1.17744	0.706464	0.706464	-1.53067	-0.941952	-1.17744	-0.353232
4.2975	-1.41293	-1.76616	0	-1.0597	0	0.470976	-0.941952	-1.53067	-1.64842	-0.941952
4.3	-2.11939	-1.64842	-0.824208	-0.235488	-1.17744	-0.353232	0	-0.58872	-1.8839	-1.41293
4.3025	-2.11939	-0.706464	-1.64842	0.470976	-1.29518	-0.941952	0.706464	0.353232	-0.470976	-1.17744
4.305	-0.706464	-0.235488	-1.17744	0.941952	-1.64842	-1.17744	0.941952	0.706464	0.235488	-0.117744
4.3075	0.117744	0.58872	-0.353232	0.941952	-1.29518	-1.0597	0.824208	0.941952	0.706464	0.58872
4.31	0.58872	0.470976	0.353232	0	-0.353232	-0.235488	-0.58872	0.824208	0.470976	0.58872
4.3125	0.353232	-0.353232	0.941952	-0.941952	0.235488	0.470976	-1.29518	-0.353232	-0.470976	0.353232
4.315	-0.235488	-1.0597	1.29518	-1.0597	0.470976	0.470976	-1.64842	-0.824208	-1.41293	-0.235488
4.3175	-1.53067	-1.29518	0.235488	-1.41293	-0.117744	0.117744	-1.0597	-1.41293	-1.53067	-1.41293
4.32	-1.8839	-1.53067	-0.706464	-0.58872	-0.706464	-0.58872	-0.117744	-1.0597	-1.0597	-1.76616
4.3225	-1.17744	-0.706464	-1.29518	0.353232	-1.41293	-1.17744	0.706464	0.235488	-0.353232	-1.17744
4.325	-0.353232	0.235488	-1.17744	0.941952	-1.8839	-1.76616	0.941952	0.706464	0.235488	-0.470976
4.3275	0.353232	0.58872	-0.58872	0.470976	-1.17744	-1.17744	0.353232	0.470976	1.0597	0.117744
4.33	0.824208	0.470976	0.58872	-0.117744	-0.235488	0	-0.235488	0.235488	0.58872	0.706464
4.3325	0.235488	0	1.29518	-0.824208	0.235488	0.235488	-1.0597	-0.58872	-0.353232	0.117744
4.335	-0.117744	-0.470976	0.824208	-2.00165	0.353232	0.58872	-1.64842	-1.53067	-0.824208	-0.706464
4.3375	-0.58872	-1.41293	-0.117744	-1.8839	-0.235488	0.235488	-1.41293	-1.8839	-1.41293	-1.17744
4.34	-1.41293	-1.29518	-0.706464	-0.824208	-1.17744	-0.706464	-0.353232	-1.29518	-1.17744	-1.17744
4.3425	-1.17744	-0.58872	-1.53067	-0.117744	-1.53067	-1.76616	0.117744	-0.353232	-0.353232	-1.29518
4.345	0	0.117744	-1.41293	0.117744	-1.8839	-2.00165	0.117744	0.117744	0.58872	-0.117744
4.3475	0.235488	0.706464	-0.58872	0.353232	-1.53067	-1.29518	0	0.706464	0.470976	0.353232
4.35	0.58872	0.470976	0	-0.235488	-0.58872	-0.58872	-0.58872	0.353232	0.470976	0.941952
4.3525	0.58872	-0.58872	0.470976	-0.824208	0.117744	0.235488	-1.41293	-0.470976	-0.470976	0.706464
4.355	-0.117744	-1.53067	0.470976	-1.17744	0	0.706464	-1.41293	-0.470976	-1.29518	0
4.3575	-1.41293	-1.8839	-0.470976	-0.824208	-0.470976	0.235488	-0.706464	-1.0597	-1.53067	-0.824208
4.36	-1.53067	-1.8839	-1.29518	-0.235488	-0.941952	-0.470976	-0.117744	-0.470976	-1.17744	-1.0597
4.3625	-0.941952	-0.706464	-1.29518	0.58872	-1.53067	-1.29518	0.58872	0.353232	-0.353232	-0.941952
4.365	-0.235488	0.353232	-1.53067	0.706464	-2.11939	-1.64842	0.941952	0.706464	0	-0.353232
4.3675	0	0.706464	-0.58872	0.353232	-0.824208	-1.17744	0.470976	1.0597	0.58872	0.117744
4.37	0.706464	0.470976	0.470976	-0.235488	0	-0.235488	-0.353232	0.706464	0	0.706464
4.3725	0.470976	0.117744	0.824208	-0.941952	0.117744	0.235488	-0.941952	-0.117744	-0.824208	0.353232
4.375	-0.58872	-0.941952	0.706464	-1.76616	0.58872	0.470976	-1.76616	-1.0597	-1.29518	-0.58872
4.3775	-1.17744	-1.64842	0.117744	-1.76616	0.235488	0.58872	-1.17744	-1.41293	-1.64842	-1.17744
4.38	-1.53067	-1.53067	-0.58872	-0.824208	-0.941952	-0.353232	-0.117744	-0.941952	-1.64842	-1.53067
4.3825	-1.29518	-0.470976	-0.941952	0	-1.64842	-1.0597	0.353232	-0.235488	-0.353232	-1.76616
4.385	-0.353232	-0.235488	-0.824208	0.706464	-2.00165	-1.29518	0.58872	0.353232	0.353232	-0.353232
4.3875	0.117744	0.470976	0.117744	0.824208	-1.29518	-1.29518	0.353232	0.824208	0.58872	0.470976
4.39	0.235488	0.235488	0.470976	0	-0.470976	-0.58872	-0.470976	0.470976	0.58872	0.58872
4.3925	0.353232	-0.824208	0.824208	-1.0597	0.117744	0.353232	-1.0597	-0.470976	-0.117744	0.235488
4.395	-0.470976	-1.29518	0.58872	-1.41293	0.353232	1.0597	-1.17744	-0.824208	-1.17744	-0.58872
4.3975	-1.64842	-1.53067	-0.353232	-1.17744	-0.353232	0.470976	-0.58872	-1.17744	-1.53067	-1.64842
4.4	-1.29518	-1.53067	-1.0597	-0.824208	-1.17744	-0.470976	0.117744	-0.824208	-1.17744	-1.8839
4.4025	-1.0597	-0.706464	-1.53067	0.117744	-1.64842	-1.0597	0.706464	-0.117744	-0.470976	-1.29518
4.405	-0.58872	0.353232	-1.17744	0.941952	-2.11939	-1.41293	1.0597	0.824208	0.235488	-0.353232
4.4075	0.117744	0.706464	-0.353232	0.58872	-1.29518	-1.29518	0.58872	1.17744	1.0597	0.235488
4.41	0.941952	0.235488	0.353232	-0.470976	-0.470976	-0.117744	-0.58872	0.353232	0.706464	1.0597
4.4125	0.470976	-0.706464	0.824208	-1.0597	-0.353232	0.353232	-1.17744	-0.58872	-0.353232	0.58872
4.415	-0.706464	-1.41293	0.706464	-1.41293	0.117744	0.824208	-1.76616	-1.41293	-0.824208	-0.117744
4.4175	-1.0597	-2.00165	0.117744	-1.41293	0	0.353232	-1.29518	-2.00165	-1.64842	-0.706464
4.42	-1.64842	-1.53067	-0.824208	-0.706464	-0.941952	-0.824208	-0.235488	-1.17744	-1.29518	-1.53067
4.4225	-1.41293	-0.706464	-1.64842	0	-1.53067	-1.41293	0.470976	-0.235488	-0.235488	-1.41293
4.425	-0.117744	-0.353232	-1.29518	0.58872	-1.76616	-1.64842	0.706464	0.470976	0.353232	-0.235488
4.4275	0.706464	0.824208	-0.353232	0.58872	-1.53067	-1.17744	0.470976	0.706464	0.58872	0.58872
4.43	1.41293	0.470976	0.117744	-0.235488	-0.706464	-0.235488	-0.353232	0.353232	0.470976	0.941952
4.4325	0.824208	-0.706464	0.941952	-0.824208	0.235488	0.353232	-1.17744	-0.470976	-0.470976	0.706464
4.435	0	-1.53067	0.706464	-1.0597	0.470976	0.470976	-1.41293	-0.824208	-1.17744	0.117744
4.4375	-1.17744	-2.11939	-0.117744	-1.29518	-0.470976	-0.117744	-1.0597	-1.41293	-1.29518	-1.0597
4.44	-1.8839	-2.11939	-1.0597	-0.706464	-0.941952	-0.58872	-0.58872	-1.0597	-1.17744	-1.41293
4.4425	-1.0597	-1.41293	-1.29518	0.470976	-1.76616	-1.29518	0.353232	0.117744	-0.353232	-0.824208
4.445	-0.235488	-0.58872	-1.17744	0.941952	-2.00165	-1.76616	0.824208	0.58872	0.235488	-0.117744
4.4475	0.235488	0.353232	-0.706464	0.470976	-1.29518	-1.0597	0.117744	0.706464	0.824208	0.235488
4.45	1.0597	0.235488	0.117744	0	-0.235488	0.117744	-0.470976	0.470976	0.117744	0.706464
4.4525	0.824208	0	0.353232	-0.706464	0.235488	0.58872	-0.941952	-0.235488	-0.353232	0.58872
4.455	-0.117744	-0.706464	0	-1.29518	0.58872	1.0597	-1.64842	-1.29518	-1.0597	-0.58872
4.4575	-0.941952	-1.64842	-0.353232	-1.29518	-0.117744	0.706464	-1.17744	-1.64842	-1.64842	-1.0597
4.46	-1.53067	-1.53067	-1.0597	-0.353232	-1.0597	-0.470976	-0.235488	-0.706464	-1.53067	-1.41293
4.4625	-1.41293	-0.58872	-1.76616	0.117744	-1.8839	-1.64842	0.353232	0	-0.235488	-1.41293
4.465	-0.58872	-0.353232	-1.53067	0.235488	-2.23714	-1.8839	0.58872	0.117744	0.353232	-0.470976
4.4675	0	0.117744	-0.58872	0.470976	-1.53067	-1.41293	0.353232	0.58872	0.706464	0.353232
4.47	0.235488	0.353232	0.353232	-0.235488	-0.235488	-0.58872	-0.117744	0.353232	0.58872	0.941952
4.4725	0.353232	-0.706464	0.824208	-0.941952	0.58872	0.353232	-1.17744	-0.470976	0	0.58872
4.475	-0.235488	-1.41293	0.824208	-1.41293	0.706464	0.824208	-1.64842	-0.824208	-1.17744	0
4.4775	-1.29518	-1.53067	-0.235488	-1.41293	0	0.470976	-0.941952	-1.0597	-1.53067	-0.941952
4.48	-1.76616	-1.53067	-0.824208	-0.824208	-0.353232	-0.470976	-0.117744	-0.706464	-1.0597	-1.29518
4.4825	-1.0597	-0.824208	-1.0597	0.117744	-1.0597	-1.17744	0.706464	0.117744	0	-0.941952
4.485	-0.353232	0.58872	-0.941952	0.58872	-1.8839	-1.76616	0.706464	0.706464	0.706464	-0.706464
4.4875	0.235488	0.824208	0	0.470976	-1.29518	-1.64842	0.235488	0.353232	1.0597	-0.117744
4.49	0.824208	0.58872	0.824208	0	0	-0.58872	-0.58872	-0.117744	0.470976	0.353232
4.4925	0.470976	-0.117744	1.0597	-1.0597	0.353232	0	-1.17744	-0.58872	-0.470976	0.470976
4.495	-0.353232	-0.941952	0.470976	-1.64842	0.824208	0.58872	-1.64842	-1.29518	-0.941952	-0.470976
4.4975	-0.824208	-1.76616	-0.235488	-1.41293	0.706464	0.58872	-1.0597	-1.64842	-1.8839	-0.824208
4.5	-1.17744	-1.53067	-0.941952	-0.353232	-0.353232	-0.235488	0	-0.824208	-1.29518	-1.41293
4.5025	-1.0597	-0.824208	-1.76616	-0.117744	-0.941952	-1.29518	0.706464	0.117744	-0.235488	-1.29518
4.505	-0.235488	-0.58872	-1.41293	0.353232	-1.0597	-2.00165	0.470976	0.58872	0	-0.58872
4.5075	0.235488	0.235488	-0.235488	0.353232	-0.706464	-1.29518	0	1.17744	0.58872	0.235488
4.51	0.470976	0.353232	0	-0.706464	0	-0.706464	-0.58872	0.58872	0.58872	0.470976
4.5125	0.470976	-0.353232	0.353232	-1.41293	0.235488	0.117744	-1.53067	-0.353232	-0.235488	0.353232
4.515	-0.470976	-1.17744	0.470976	-1.64842	0.117744	0.470976	-1.64842	-0.824208	-1.0597	-0.117744
4.5175	-1.17744	-1.64842	-0.235488	-1.17744	-0.117744	-0.117744	-0.824208	-1.17744	-1.41293	-0.941952
4.52	-1.76616	-1.53067	-0.941952	-0.941952	-0.58872	-0.824208	-0.470976	-0.824208	-0.941952	-1.41293
4.5225	-1.0597	-0.941952	-1.64842	0.117744	-1.53067	-1.17744	0.235488	0.235488	-0.470976	-0.824208
4.525	-0.706464	-0.117744	-1.41293	0.706464	-1.76616	-2.00165	0.824208	0.824208	0.353232	0.235488
4.5275	0	0.470976	-0.353232	0.353232	-0.941952	-2.00165	0	1.0597	0.941952	0.470976
4.53	0.706464	0.235488	0.706464	-0.58872	-0.235488	-1.0597	-0.706464	0.353232	0.353232	1.0597
4.5325	0.353232	-0.58872	0.941952	-1.17744	0.117744	-0.353232	-1.17744	0.117744	-0.58872	0.706464
4.535	-0.824208	-0.941952	0.706464	-1.64842	0.706464	0.117744	-1.64842	-0.58872	-0.941952	-0.235488
4.5375	-1.17744	-1.41293	0	-1.53067	0.470976	-0.117744	-0.941952	-0.941952	-1.53067	-1.17744
4.54	-1.53067	-1.17744	-0.824208	-0.470976	-0.824208	-0.706464	0.353232	-0.353232	-1.29518	-1.64842
4.5425	-1.64842	-0.353232	-1.41293	0.470976	-1.41293	-1.29518	0.941952	0.470976	-0.117744	-1.17744
4.545	-0.470976	0.117744	-1.29518	0.941952	-1.53067	-1.53067	0.824208	0.706464	0.470976	-0.235488
4.5475	0.353232	0.470976	-0.470976	0.706464	-1.53067	-1.29518	0.470976	1.0597	0.58872	0.353232
4.55	0.353232	0.470976	0	-0.235488	-0.706464	-0.353232	-0.470976	0.58872	0.117744	0.58872
4.5525	-0.117744	-0.58872	0.706464	-0.941952	0.235488	0.353232	-1.41293	-0.706464	-0.706464	0.706464
4.555	-0.470976	-1.17744	0.706464	-1.41293	0.706464	0.824208	-1.53067	-1.29518	-1.17744	0.235488
4.5575	-1.17744	-1.41293	0	-1.53067	-0.353232	0.353232	-1.0597	-1.41293	-1.53067	-1.0597
4.56	-1.76616	-1.64842	-0.941952	-1.0597	-1.0597	-0.353232	-0.117744	-0.941952	-1.0597	-1.29518
4.5625	-1.17744	-0.58872	-0.941952	0	-1.29518	-1.17744	0.706464	0	-0.58872	-0.824208
4.565	0	0.353232	-1.0597	0.470976	-2.00165	-1.64842	0.941952	0.58872	0.117744	-0.353232
4.5675	0.235488	0.58872	-0.470976	0.117744	-1.53067	-1.29518	0.117744	0.706464	0.824208	0.117744
4.57	0.706464	0.235488	0.353232	-0.353232	-0.353232	-0.235488	-0.941952	0.117744	0.235488	0.824208
4.5725	0.353232	-0.58872	0.941952	-1.0597	0	0.235488	-1.41293	-0.470976	-0.353232	0.470976
4.575	-0.706464	-1.29518	0.353232	-1.64842	0.235488	0.353232	-2.23714	-1.53067	-0.824208	-0.58872
4.5775	-1.41293	-1.76616	-0.353232	-1.64842	-0.117744	0.470976	-1.64842	-1.8839	-1.64842	-0.941952
4.58	-1.76616	-1.29518	-0.824208	-0.235488	-1.29518	-0.235488	-0.58872	-0.706464	-1.41293	-1.41293
4.5825	-1.64842	-0.235488	-1.17744	0.117744	-1.8839	-1.29518	0.353232	0	0.353232	-1.17744
4.585	-0.235488	0.117744	-1.0597	0.706464	-2.11939	-1.53067	0.58872	0.58872	0.58872	-0.706464
4.5875	0.470976	0.470976	-0.117744	0.706464	-1.64842	-1.0597	0.235488	1.0597	0.824208	0.235488
4.59	0.824208	0.353232	0.235488	0.117744	-0.58872	-0.706464	-0.58872	0.824208	0.941952	0.470976
4.5925	0.58872	-0.470976	0.824208	-1.17744	0.235488	0.235488	-1.53067	-0.235488	-0.235488	0.117744
4.595	-0.117744	-1.17744	0.706464	-1.53067	0.117744	0.824208	-1.64842	-1.0597	-1.17744	-0.470976
4.5975	-1.17744	-1.53067	-0.235488	-1.41293	-0.470976	0.235488	-0.824208	-1.17744	-1.41293	-1.0597
4.6	-1.76616	-1.17744	-1.17744	-0.941952	-1.0597	-0.353232	-0.117744	-0.706464	-1.17744	-1.76616
4.6025	-1.41293	-0.470976	-1.53067	-0.235488	-1.53067	-1.0597	0.470976	0	-0.470976	-1.17744
4.605	-0.470976	0.353232	-1.29518	0.353232	-2.23714	-1.53067	0.941952	0.470976	0	-0.470976
4.6075	-0.117744	0.941952	-0.470976	0.235488	-1.17744	-1.64842	0.470976	0.706464	0.58872	0.117744
4.61	0.824208	0.470976	0.470976	-0.353232	-0.235488	-0.58872	-0.353232	0	0.117744	0.58872
4.6125	0.58872	-0.470976	0.706464	-1.17744	0.117744	0.235488	-0.941952	-0.706464	-0.58872	0.353232
4.615	-0.824208	-1.29518	0.235488	-1.76616	0.58872	0.58872	-1.53067	-1.0597	-1.0597	-0.706464
4.6175	-1.53067	-1.8839	-0.353232	-1.53067	0.353232	0.470976	-1.0597	-1.29518	-1.76616	-1.17744
4.62	-2.00165	-1.17744	-0.941952	-0.58872	-0.58872	-0.58872	-0.117744	-0.58872	-1.0597	-1.41293
4.6225	-1.64842	-0.470976	-1.64842	-0.117744	-1.64842	-1.53067	0.470976	0.353232	0	-1.29518
4.625	-0.824208	-0.235488	-1.29518	0.58872	-1.76616	-1.76616	0.824208	0.941952	0.706464	-0.353232
4.6275	0	0.824208	0	0.470976	-1.29518	-1.41293	0.58872	1.41293	1.0597	0.58872
4.63	0.706464	0.470976	0.235488	-0.353232	-0.58872	-0.353232	-0.235488	0.470976	0.58872	0.470976
4.6325	0.235488	-0.706464	0.824208	-1.29518	0.117744	0.470976	-1.0597	-0.470976	-0.353232	-0.117744
4.635	-0.470976	-1.41293	0.824208	-1.29518	0.470976	0.824208	-1.17744	-0.824208	-1.29518	-0.58872
4.6375	-0.941952	-1.29518	-0.117744	-1.0597	-0.117744	0.353232	-0.470976	-1.17744	-1.64842	-1.29518
4.64	-1.41293	-0.941952	-1.0597	-0.470976	-0.824208	-0.353232	-0.117744	-0.941952	-0.941952	-1.8839
4.6425	-1.29518	-0.235488	-1.53067	0.470976	-1.41293	-1.0597	0.470976	0	-0.235488	-1.17744
4.645	-0.353232	0.58872	-1.29518	1.17744	-1.8839	-1.41293	0.824208	0.58872	0.235488	-0.235488
4.6475	0.470976	0.941952	-0.58872	0.470976	-0.824208	-1.41293	0	0.353232	0.58872	0.235488
4.65	0.706464	0.235488	0.235488	-0.117744	0.117744	0	-1.0597	-0.117744	-0.117744	0.706464
4.6525	0.58872	-0.470976	0.941952	-0.58872	0.706464	0.58872	-1.41293	-0.353232	-1.0597	0.235488
4.655	-0.58872	-1.17744	0.824208	-1.29518	1.29518	0.58872	-1.53067	-0.941952	-1.29518	-0.824208
4.6575	-1.0597	-1.64842	0.117744	-1.41293	0.470976	0.470976	-1.17744	-1.29518	-1.76616	-1.17744
4.66	-1.17744	-1.29518	-0.58872	-0.58872	-0.824208	-0.235488	0.117744	-0.58872	-1.29518	-1.64842
4.6625	-1.0597	-0.470976	-1.0597	0.117744	-1.53067	-1.64842	0.470976	0.235488	0	-1.29518
4.665	-0.353232	0.117744	-1.0597	0.470976	-1.64842	-1.8839	0.58872	0.824208	0.470976	-0.117744
4.6675	0.353232	0.706464	-0.235488	0.58872	-1.41293	-1.17744	0.353232	0.706464	0.706464	0.353232
4.67	0.353232	0.706464	0	-0.353232	-0.470976	-0.470976	-0.470976	0.235488	0.235488	0.58872
4.6725	-0.117744	-0.353232	0.470976	-1.0597	0.353232	0.117744	-1.0597	-0.706464	-0.706464	0.353232
4.675	-0.470976	-1.17744	0.470976	-1.17744	0.353232	0.824208	-1.17744	-1.0597	-1.41293	-0.235488
4.6775	-0.824208	-1.53067	-0.117744	-1.29518	-0.117744	0.470976	-0.470976	-1.53067	-1.64842	-1.17744
4.68	-1.76616	-1.53067	-0.941952	-0.470976	-0.706464	-0.235488	0.117744	-0.941952	-1.17744	-1.64842
4.6825	-1.17744	-0.58872	-1.17744	0.235488	-1.0597	-0.941952	0.824208	0.117744	-0.58872	-0.706464
4.685	-0.117744	0.58872	-1.17744	0.470976	-1.76616	-1.64842	1.17744	0.706464	0.235488	0.353232
4.6875	0	0.824208	-0.706464	0	-1.29518	-1.17744	0.58872	0.706464	0.706464	0.470976
4.69	0.353232	0.353232	0.117744	-0.235488	-0.470976	0	-0.353232	0.235488	0.117744	1.0597
4.6925	0.117744	-0.235488	0.706464	-0.824208	0.117744	0.353232	-0.824208	-0.353232	-0.58872	0.706464
4.695	-0.941952	-0.941952	0	-1.29518	0.706464	0.470976	-1.64842	-1.17744	-1.17744	-0.706464
4.6975	-1.53067	-1.64842	-0.58872	-1.17744	0.235488	0.470976	-0.941952	-1.41293	-1.8839	-1.29518
4.7	-1.8839	-1.29518	-1.0597	0	-0.58872	-0.470976	0.235488	-0.470976	-1.0597	-1.53067
4.7025	-1.76616	-0.470976	-1.64842	0.470976	-1.41293	-1.41293	0.941952	0.353232	0	-1.17744
4.705	-0.58872	-0.117744	-1.76616	0.58872	-1.76616	-2.00165	0.824208	0.824208	0.58872	-0.353232
4.7075	0.117744	0.353232	-0.58872	0.824208	-1.41293	-1.41293	0.235488	1.41293	0.470976	0.58872
4.71	0.706464	0.470976	0.117744	0.117744	-0.706464	-0.706464	-0.470976	0.941952	0.706464	0.824208
4.7125	0.235488	-0.353232	0.470976	-1.0597	0.117744	0	-1.29518	-0.470976	0.117744	0.470976
4.715	-0.470976	-1.0597	0.58872	-1.41293	0.353232	0.706464	-1.64842	-0.706464	-1.0597	-0.235488
4.7175	-1.17744	-1.53067	-0.353232	-1.17744	-0.235488	0.353232	-0.941952	-0.824208	-1.29518	-1.29518
4.72	-2.00165	-1.17744	-1.17744	-0.470976	-0.941952	-0.706464	0	-0.235488	-0.58872	-1.53067
4.7225	-1.41293	-0.58872	-1.64842	0.353232	-1.64842	-1.17744	0.706464	0.824208	0.117744	-1.17744
4.725	-0.58872	0.235488	-1.41293	1.17744	-2.00165	-1.64842	0.941952	1.53067	0.58872	-0.470976
4.7275	-0.117744	0.58872	-0.824208	0.470976	-1.29518	-1.29518	0.235488	1.76616	1.17744	0
4.73	0.353232	0.117744	0.117744	-0.117744	-0.706464	-0.353232	-0.824208	1.0597	0.706464	0.706464
4.7325	0.235488	-0.58872	0.824208	-0.824208	-0.117744	0.470976	-1.29518	-0.117744	-0.353232	0.235488
4.735	-0.58872	-1.0597	0.470976	-1.64842	0.235488	0.470976	-1.64842	-1.29518	-1.29518	-0.706464
4.7375	-1.41293	-1.41293	0.117744	-1.53067	0.117744	0.235488	-1.0597	-1.76616	-1.64842	-1.0597
4.74	-1.53067	-0.941952	-0.941952	-0.470976	-0.706464	-0.706464	0.117744	-0.824208	-0.941952	-1.64842
4.7425	-1.41293	-0.117744	-1.64842	0	-1.41293	-1.29518	0.58872	-0.117744	0.235488	-1.29518
4.745	-0.824208	0.353232	-1.53067	0.58872	-1.64842	-1.53067	0.58872	0.58872	0.824208	0
4.7475	0.353232	0.706464	-0.117744	0.470976	-1.17744	-1.29518	0.235488	1.17744	1.17744	0.706464
4.75	0.941952	0.706464	0.58872	-0.470976	-0.470976	-0.58872	-0.706464	0.470976	0.706464	0.824208
4.7525	0.353232	-0.353232	0.941952	-1.29518	0.117744	0.353232	-1.53067	-0.117744	-0.470976	0.353232
4.755	-0.353232	-1.29518	1.29518	-1.41293	0.470976	1.0597	-1.53067	-0.706464	-1.29518	-0.353232
4.7575	-0.706464	-1.53067	0.235488	-1.41293	-0.235488	0.58872	-0.706464	-1.17744	-1.64842	-1.41293
4.76	-1.53067	-1.29518	-0.706464	-0.941952	-0.824208	-0.470976	0.117744	-0.706464	-1.29518	-1.76616
4.7625	-1.17744	-0.706464	-1.17744	0.353232	-1.53067	-1.0597	0.58872	0.235488	-0.470976	-0.941952
4.765	-0.117744	0.235488	-0.941952	0.824208	-2.00165	-1.29518	1.0597	0.706464	0.353232	-0.117744
4.7675	0.353232	0.941952	-0.235488	0.470976	-0.941952	-1.17744	0.235488	0.706464	0.706464	0.353232
4.77	0.941952	0.470976	0.353232	-0.353232	0	0.117744	-0.470976	0.235488	0.235488	0.824208
4.7725	0.824208	-0.235488	0.824208	-0.941952	0.235488	0.470976	-0.824208	-0.117744	-0.470976	0.353232
4.775	-0.235488	-0.941952	0.58872	-1.41293	0.58872	0.470976	-1.0597	-0.58872	-1.0597	-0.824208
4.7775	-1.29518	-1.76616	-0.235488	-1.17744	0.117744	0.353232	-0.706464	-1.0597	-1.41293	-1.17744
4.78	-1.8839	-1.29518	-0.941952	-0.117744	-0.941952	-0.353232	0	-0.353232	-1.53067	-1.64842
4.7825	-1.41293	-0.353232	-1.8839	0.58872	-1.29518	-1.17744	0.706464	0.470976	-0.58872	-1.53067
4.785	-0.470976	0.117744	-1.53067	0.941952	-1.53067	-1.41293	1.0597	0.824208	0	-0.353232
4.7875	0.353232	0.706464	-0.235488	0.706464	-0.941952	-0.706464	0.824208	1.0597	0.117744	0.58872
4.79	0.58872	0.470976	0.706464	-0.235488	-0.235488	-0.117744	-0.117744	0.824208	-0.117744	0.824208
4.7925	0	-0.470976	1.41293	-1.29518	0.824208	0.117744	-1.29518	0	-1.0597	0.58872
4.795	-0.706464	-1.17744	1.41293	-1.76616	0.941952	0.706464	-1.8839	-0.706464	-1.8839	-0.117744
4.7975	-1.29518	-1.53067	0.58872	-1.41293	0.235488	0.470976	-1.17744	-1.17744	-2.00165	-1.0597
4.8	-1.76616	-1.41293	-0.706464	-0.58872	-0.353232	-0.470976	-0.117744	-0.58872	-1.29518	-1.53067
4.8025	-0.824208	-0.706464	-1.29518	0.117744	-0.941952	-1.17744	0.706464	0.470976	-0.706464	-1.0597
4.805	-0.117744	-0.117744	-1.29518	0.824208	-1.8839	-1.41293	1.17744	1.0597	0.117744	-0.235488
4.8075	0.117744	0.353232	-0.706464	0.58872	-1.41293	-1.17744	0.353232	0.824208	0.470976	0.353232
4.81	0.235488	0	0	0.117744	-0.470976	-0.353232	-0.235488	0.235488	-0.117744	1.17744
4.8125	0.117744	-0.353232	0.706464	-0.58872	-0.235488	0.235488	-0.824208	-0.470976	-0.706464	0.706464
4.815	-0.58872	-0.941952	0.235488	-1.29518	0.235488	0.470976	-1.17744	-1.64842	-0.941952	-0.470976
4.8175	-1.64842	-1.41293	-0.470976	-1.29518	0.235488	0.353232	-0.824208	-1.8839	-1.76616	-0.941952
4.82	-1.53067	-1.17744	-0.824208	-0.235488	-0.58872	-0.353232	0	-1.0597	-1.29518	-1.29518
4.8225	-1.17744	0	-1.29518	0.235488	-1.29518	-1.41293	0.353232	-0.235488	0	-1.0597
4.825	-0.470976	0.353232	-1.29518	0.706464	-1.76616	-1.76616	0.353232	0.353232	0.470976	-0.353232
4.8275	0.353232	0.824208	-0.235488	0.470976	-1.53067	-1.53067	0.353232	0.824208	0.58872	0.353232
4.83	0.706464	0.58872	0.353232	-0.470976	-0.824208	-0.824208	-0.117744	0.235488	0.470976	0.58872
4.8325	0.353232	-0.470976	0.706464	-1.41293	0	-0.235488	-1.0597	-0.58872	-0.235488	0.235488
4.835	-0.706464	-1.41293	0.58872	-1.64842	0.353232	0.706464	-1.64842	-1.0597	-1.29518	-0.353232
4.8375	-1.41293	-1.64842	-0.117744	-1.17744	-0.235488	0.58872	-0.824208	-1.53067	-1.53067	-1.17744
4.84	-2.00165	-1.17744	-1.0597	-0.58872	-0.824208	-0.58872	0	-0.824208	-1.0597	-1.53067
4.8425	-1.0597	-0.58872	-1.41293	0.353232	-1.29518	-1.0597	0.58872	0.235488	-0.235488	-1.17744
4.845	-0.235488	0.117744	-1.53067	0.941952	-1.8839	-1.41293	1.17744	1.0597	0.117744	-0.353232
4.8475	0.470976	0.824208	-0.706464	0.824208	-0.941952	-1.53067	0.353232	0.824208	0.706464	0.235488
4.85	0.941952	0	0.117744	0.235488	-0.353232	-0.706464	-0.941952	0.117744	0.353232	0.941952
4.8525	0.706464	-0.58872	0.470976	-0.824208	0.117744	0.235488	-1.41293	-0.706464	-0.941952	0.470976
4.855	-0.470976	-1.0597	0.117744	-1.53067	0.353232	0.470976	-1.53067	-1.17744	-1.76616	-0.58872
4.8575	-1.41293	-1.64842	-0.58872	-1.41293	0.117744	0.235488	-0.941952	-1.29518	-1.8839	-1.17744
4.86	-1.64842	-1.29518	-0.941952	-0.470976	-0.824208	-0.353232	0	-0.706464	-1.76616	-1.41293
4.8625	-1.17744	-0.58872	-1.29518	0.235488	-1.76616	-1.53067	0.58872	0.353232	-0.470976	-1.0597
4.865	-0.470976	0.117744	-1.41293	0.706464	-1.76616	-2.11939	0.824208	0.824208	0	-0.235488
4.8675	0.58872	0.824208	-0.117744	0.353232	-1.29518	-1.64842	0.706464	0.941952	0.706464	0.824208
4.87	0.824208	0.824208	0.706464	-0.470976	-0.470976	-0.824208	-0.117744	0.235488	0.353232	0.941952
4.8725	0.235488	-0.353232	0.941952	-1.29518	0.235488	-0.117744	-0.706464	-0.706464	-0.353232	0.470976
4.875	-0.706464	-1.0597	1.17744	-1.53067	0.824208	0.353232	-0.824208	-1.0597	-1.29518	-0.235488
4.8775	-1.29518	-1.41293	0.470976	-1.41293	0.117744	0	-0.353232	-1.29518	-1.41293	-1.0597
4.88	-1.76616	-1.64842	-0.58872	-0.706464	-0.824208	-0.824208	0	-0.824208	-1.29518	-1.53067
4.8825	-1.53067	-0.824208	-1.29518	0.235488	-1.53067	-1.0597	0.470976	0.235488	-0.470976	-0.941952
4.885	-0.353232	0.117744	-1.29518	0.824208	-1.8839	-1.76616	0.824208	0.706464	0.235488	-0.235488
4.8875	0.235488	0.824208	-0.824208	0.235488	-1.17744	-1.8839	0.117744	0.470976	0.353232	0.235488
4.89	0.353232	0	-0.235488	-0.470976	-0.470976	-0.58872	-0.706464	0.235488	-0.353232	0.706464
4.8925	0.117744	-0.470976	0.470976	-0.941952	-0.117744	0.117744	-1.17744	0	-0.941952	0.353232
4.895	-0.58872	-1.29518	0.117744	-1.64842	0.353232	0	-1.17744	-1.0597	-1.17744	-0.706464
4.8975	-1.41293	-1.8839	-0.706464	-1.41293	0	-0.235488	-0.941952	-1.53067	-1.53067	-1.17744
4.9	-1.64842	-1.53067	-1.0597	-0.353232	-0.941952	-0.58872	-0.117744	-0.58872	-0.941952	-1.64842
4.9025	-1.0597	-0.235488	-1.53067	0.353232	-1.41293	-1.64842	0.470976	-0.235488	0	-1.41293
4.905	-0.353232	0.353232	-1.17744	0.706464	-1.64842	-1.8839	0.470976	0.353232	0.824208	-0.117744
4.9075	0.353232	0.470976	-0.235488	0.706464	-1.41293	-1.41293	0.117744	0.58872	1.0597	0.470976
4.91	0.706464	0.117744	0.235488	-0.117744	-0.824208	-0.353232	-0.353232	0.58872	0.58872	0.706464
4.9125	0	-0.470976	0.58872	-1.17744	-0.117744	0	-1.0597	-0.117744	-0.353232	0.470976
4.915	-0.824208	-1.29518	0.353232	-1.64842	0.235488	0.58872	-1.41293	-0.706464	-1.29518	-0.706464
4.9175	-1.29518	-1.64842	-0.353232	-1.53067	-0.58872	0.470976	-0.470976	-1.29518	-1.53067	-1.41293
4.92	-1.76616	-1.17744	-1.29518	-0.706464	-1.0597	-0.353232	0.117744	-0.824208	-1.0597	-1.76616
4.9225	-1.41293	-0.470976	-1.41293	0.235488	-1.53067	-1.0597	0.706464	0	-0.353232	-0.706464
4.925	-0.235488	0.353232	-1.0597	0.824208	-2.11939	-1.53067	0.941952	0.706464	0.353232	-0.235488
4.9275	0.235488	0.58872	-0.470976	0.706464	-1.53067	-1.29518	0.117744	0.824208	0.58872	0.117744
4.93	0.706464	0	0.235488	-0.117744	-0.117744	-0.470976	-0.824208	0.353232	-0.117744	0.58872
4.9325	0.58872	-0.470976	0.824208	-1.17744	0.353232	0.235488	-1.29518	-0.353232	-0.706464	0.58872
4.935	-0.353232	-1.53067	0.58872	-1.76616	0.470976	0.706464	-1.76616	-1.17744	-1.0597	-0.58872
4.9375	-1.41293	-2.00165	-0.470976	-1.41293	0.235488	0.353232	-0.824208	-1.17744	-1.53067	-0.941952
4.94	-1.64842	-1.64842	-0.941952	-0.353232	-0.58872	-0.353232	0.235488	-0.235488	-1.17744	-1.0597
4.9425	-0.941952	-0.58872	-1.41293	0	-1.53067	-1.17744	0.706464	0.706464	0	-1.0597
4.945	-0.235488	-0.117744	-1.53067	0.235488	-1.8839	-1.53067	0.824208	1.0597	0.470976	0
4.9475	0.235488	0.235488	-0.353232	0.235488	-1.29518	-1.17744	0.353232	1.29518	0.706464	0.706464
4.95	0.706464	0.235488	0.706464	-0.117744	-0.353232	-0.470976	-0.470976	0.470976	0.58872	1.0597
4.9525	0.235488	-0.470976	0.706464	-1.0597	0.353232	-0.117744	-1.29518	-0.706464	-0.235488	0.470976
4.955	-0.706464	-1.29518	0.470976	-1.0597	0.824208	0.58872	-1.53067	-1.0597	-1.53067	-0.353232
4.9575	-1.0597	-1.53067	-0.353232	-0.58872	0	0.117744	-0.706464	-1.0597	-1.8839	-1.29518
4.96	-1.29518	-1.17744	-1.53067	-0.470976	-1.0597	-1.0597	0.117744	-0.58872	-1.17744	-1.53067
4.9625	-0.824208	-0.824208	-1.8839	0.117744	-1.76616	-1.41293	0.353232	0.353232	-0.470976	-1.0597
4.965	0	-0.117744	-1.29518	0.470976	-2.11939	-1.8839	0.706464	1.0597	0.117744	-0.235488
4.9675	0.58872	0.470976	-0.706464	0	-1.29518	-1.76616	0.117744	0.941952	0.706464	0.117744
4.97	0.706464	0.235488	0.117744	-0.824208	-0.117744	-0.706464	-0.941952	0.235488	0.117744	0.824208
4.9725	0.235488	-0.470976	0.58872	-1.41293	0.235488	0.353232	-1.17744	-0.235488	-0.824208	0.235488
4.975	-0.58872	-1.29518	0.353232	-2.11939	0.824208	0.706464	-1.0597	-0.941952	-1.64842	-0.470976
4.9775	-1.29518	-1.53067	-0.353232	-1.8839	0.58872	0.470976	-0.706464	-1.17744	-2.00165	-0.824208
4.98	-1.41293	-1.29518	-1.0597	-0.824208	-0.353232	-0.117744	0.117744	-0.706464	-1.53067	-1.41293
4.9825	-0.941952	-0.353232	-1.53067	-0.235488	-1.41293	-0.941952	0.824208	0	-0.353232	-1.0597
4.985	-0.235488	0.235488	-1.29518	0.470976	-1.8839	-1.64842	0.941952	0.706464	0.235488	0.117744
4.9875	0.117744	0.470976	-0.235488	0.353232	-1.64842	-1.41293	0.470976	0.941952	0.58872	0.470976
4.99	0.706464	0.470976	0.470976	-0.470976	-0.941952	-0.470976	-0.353232	0	0.353232	0.470976
4.9925	0	-0.706464	0.706464	-1.17744	-0.235488	-0.117744	-1.0597	-0.706464	-0.58872	0.235488
[truncated: 4,575 more rows]
